# Supplementary material for: An Extended Admixture Pulse Model Reveals the Limitations to Human–Neandertal Introgression Dating
Source: Mol Biol Evol. 2021 Jul 12;38(11):5156–74. doi: 10.1093/molbev/msab210 (PMC8557420; doi:10.1093/molbev/msab210)
Supplement: msab210_Supplementary_Data [file msab210_supplementary_data.zip]

Archive with 4 entries (4 files):
- An_extended_admixture_pulse_model_reveals_the_limitations_to_Human-Neandertal_introgression_dating_supplements.pdf
- Limits_to_the_Nea_Hum_admixture_dating_revised.bbl
- my_abbrvnat.bst
- MyLibraryATE.bib
