# Supplementary material for: An Extended Admixture Pulse Model Reveals the Limitations to Human–Neandertal Introgression Dating
Source: Mol Biol Evol. 2021 Jul 12;38(11):5156–74. doi: 10.1093/molbev/msab210 (PMC8557420; doi:10.1093/molbev/msab210)
Supplement: msab210_Supplementary_Data [file msab210_supplementary_data.zip › Limits_to_the_Nea_Hum_admixture_dating_revised.bbl]

\begin{thebibliography}{69}
\providecommand{\natexlab}[1]{#1}
\providecommand{\url}[1]{\texttt{#1}}
\expandafter\ifx\csname urlstyle\endcsname\relax
  \providecommand{\doi}[1]{doi: #1}\else
  \providecommand{\doi}{doi: \begingroup \urlstyle{rm}\Url}\fi

\bibitem[Ardia et~al.(2016)Ardia, Mullen, Peterson, and
  Ulrich]{ardia_deoptim_2016}
D.~Ardia, K.~M. Mullen, B.~G. Peterson, and J.~Ulrich.
\newblock \emph{{DEoptim}: {Differential} {Evolution} in {R}}.
\newblock 2016.
\newblock URL \url{https://CRAN.R-project.org/package=DEoptim}.

\bibitem[Bard et~al.(2020)Bard, Heaton, Talamo, Kromer, Reimer, and
  Reimer]{bard_extended_2020}
E.~Bard, T.~J. Heaton, S.~Talamo, B.~Kromer, R.~W. Reimer, and P.~J. Reimer.
\newblock Extended dilation of the radiocarbon time scale between 40,000 and
  48,000 y {BP} and the overlap between {Neanderthals} and {Homo} sapiens.
\newblock \emph{Proceedings of the National Academy of Sciences}, 117\penalty0
  (35):\penalty0 21005--21007, Sept. 2020.
\newblock ISSN 0027-8424, 1091-6490.
\newblock \doi{10.1073/pnas.2012307117}.
\newblock URL \url{https://www.pnas.org/content/117/35/21005}.

\bibitem[Browning et~al.(2018)Browning, Browning, Zhou, Tucci, and
  Akey]{browning_analysis_2018}
S.~R. Browning, B.~L. Browning, Y.~Zhou, S.~Tucci, and J.~M. Akey.
\newblock Analysis of {Human} {Sequence} {Data} {Reveals} {Two} {Pulses} of
  {Archaic} {Denisovan} {Admixture}.
\newblock \emph{Cell}, 173\penalty0 (1):\penalty0 53--61.e9, Mar. 2018.
\newblock ISSN 0092-8674, 1097-4172.
\newblock \doi{10.1016/j.cell.2018.02.031}.
\newblock URL \url{https://www.cell.com/cell/abstract/S0092-8674(18)30175-2}.

\bibitem[Carpenter et~al.(2017)Carpenter, Gelman, Hoffman, Lee, Goodrich,
  Betancourt, Brubaker, Guo, Li, and Riddell]{carpenter_stan_2017}
B.~Carpenter, A.~Gelman, M.~D. Hoffman, D.~Lee, B.~Goodrich, M.~Betancourt,
  M.~Brubaker, J.~Guo, P.~Li, and A.~Riddell.
\newblock Stan: {A} {Probabilistic} {Programming} {Language}.
\newblock \emph{Journal of Statistical Software}, 76\penalty0 (1):\penalty0
  1--32, Jan. 2017.
\newblock ISSN 1548-7660.
\newblock \doi{10.18637/jss.v076.i01}.
\newblock URL
  \url{https://www.jstatsoft.org/index.php/jss/article/view/v076i01}.

\bibitem[Chakraborty and Weiss(1988)]{chakraborty_admixture_1988}
R.~Chakraborty and K.~M. Weiss.
\newblock Admixture as a tool for finding linked genes and detecting that
  difference from allelic association between loci.
\newblock \emph{Proceedings of the National Academy of Sciences}, 85\penalty0
  (23):\penalty0 9119--9123, Dec. 1988.
\newblock ISSN 0027-8424, 1091-6490.
\newblock \doi{10.1073/pnas.85.23.9119}.
\newblock URL \url{https://www.pnas.org/content/85/23/9119}.

\bibitem[Chimusa et~al.(2018)Chimusa, Defo, Thami, Awany, Mulisa, Allali,
  Ghazal, Moussa, and Mazandu]{chimusa_dating_2018}
E.~R. Chimusa, J.~Defo, P.~K. Thami, D.~Awany, D.~D. Mulisa, I.~Allali,
  H.~Ghazal, A.~Moussa, and G.~K. Mazandu.
\newblock Dating admixture events is unsolved problem in multi-way admixed
  populations.
\newblock \emph{Briefings in Bioinformatics}, Nov. 2018.
\newblock \doi{10.1093/bib/bby112}.
\newblock URL
  \url{https://academic.oup.com/bib/advance-article/doi/10.1093/bib/bby112/5168590}.

\bibitem[Choin et~al.(2021)Choin, Mendoza-Revilla, Arauna, Cuadros-Espinoza,
  Cassar, Larena, Ko, Harmant, Laurent, Verdu, Laval, Boland, Olaso, Deleuze,
  Valentin, Ko, Jakobsson, Gessain, Excoffier, Stoneking, Patin, and
  Quintana-Murci]{choin_genomic_2021}
J.~Choin, J.~Mendoza-Revilla, L.~R. Arauna, S.~Cuadros-Espinoza, O.~Cassar,
  M.~Larena, A.~M.-S. Ko, C.~Harmant, R.~Laurent, P.~Verdu, et~al.
\newblock Genomic insights into population history and biological adaptation in
  {Oceania}.
\newblock \emph{Nature}, 592\penalty0 (7855):\penalty0 583--589, Apr. 2021.
\newblock ISSN 1476-4687.
\newblock \doi{10.1038/s41586-021-03236-5}.
\newblock URL \url{https://www.nature.com/articles/s41586-021-03236-5}.

\bibitem[Douka et~al.(2019)Douka, Slon, Jacobs, Ramsey, Shunkov, Derevianko,
  Mafessoni, Kozlikin, Li, Grün, Comeskey, Devièse, Brown, Viola, Kinsley,
  Buckley, Meyer, Roberts, Pääbo, Kelso, and Higham]{douka_age_2019}
K.~Douka, V.~Slon, Z.~Jacobs, C.~B. Ramsey, M.~V. Shunkov, A.~P. Derevianko,
  F.~Mafessoni, M.~B. Kozlikin, B.~Li, R.~Grün, et~al.
\newblock Age estimates for hominin fossils and the onset of the {Upper}
  {Palaeolithic} at {Denisova} {Cave}.
\newblock \emph{Nature}, 565\penalty0 (7741):\penalty0 640--644, Jan. 2019.
\newblock ISSN 1476-4687.
\newblock \doi{10.1038/s41586-018-0870-z}.
\newblock URL \url{https://www.nature.com/articles/s41586-018-0870-z}.

\bibitem[Falush et~al.(2003)Falush, Stephens, and
  Pritchard]{falush_inference_2003}
D.~Falush, M.~Stephens, and J.~K. Pritchard.
\newblock Inference of {Population} {Structure} {Using} {Multilocus} {Genotype}
  {Data}: {Linked} {Loci} and {Correlated} {Allele} {Frequencies}.
\newblock \emph{Genetics}, 164\penalty0 (4):\penalty0 1567--1587, Aug. 2003.
\newblock ISSN 0016-6731, 1943-2631.
\newblock URL \url{https://www.genetics.org/content/164/4/1567}.

\bibitem[Fu et~al.(2014)Fu, Li, Moorjani, Jay, Slepchenko, Bondarev, Johnson,
  Aximu-Petri, Prüfer, de~Filippo, Meyer, Zwyns, Salazar-García, Kuzmin,
  Keates, Kosintsev, Razhev, Richards, Peristov, Lachmann, Douka, Higham,
  Slatkin, Hublin, Reich, Kelso, Viola, and Pääbo]{fu_genome_2014}
Q.~Fu, H.~Li, P.~Moorjani, F.~Jay, S.~M. Slepchenko, A.~A. Bondarev, P.~L.~F.
  Johnson, A.~Aximu-Petri, K.~Prüfer, C.~de~Filippo, et~al.
\newblock Genome sequence of a 45,000-year-old modern human from western
  {Siberia}.
\newblock \emph{Nature}, 514:\penalty0 445, Oct. 2014.
\newblock URL \url{https://doi.org/10.1038/nature13810}.

\bibitem[Fu et~al.(2015)Fu, Hajdinjak, Moldovan, Constantin, Mallick, Skoglund,
  Patterson, Rohland, Lazaridis, Nickel, Viola, Prüfer, Meyer, Kelso, Reich,
  and Pääbo]{fu_early_2015}
Q.~Fu, M.~Hajdinjak, O.~T. Moldovan, S.~Constantin, S.~Mallick, P.~Skoglund,
  N.~Patterson, N.~Rohland, I.~Lazaridis, B.~Nickel, et~al.
\newblock An early modern human from {Romania} with a recent {Neanderthal}
  ancestor.
\newblock \emph{Nature}, 524\penalty0 (7564):\penalty0 216--219, Aug. 2015.
\newblock ISSN 1476-4687.
\newblock \doi{10.1038/nature14558}.
\newblock URL \url{https://www.nature.com/articles/nature14558}.

\bibitem[Gravel(2012)]{gravel_population_2012}
S.~Gravel.
\newblock Population {Genetics} {Models} of {Local} {Ancestry}.
\newblock \emph{Genetics}, 191\penalty0 (2):\penalty0 607--619, June 2012.
\newblock ISSN 0016-6731, 1943-2631.
\newblock \doi{10.1534/genetics.112.139808}.
\newblock URL \url{https://www.genetics.org/content/191/2/607}.

\bibitem[Green et~al.(2010)Green, Krause, Briggs, Maricic, Stenzel, Kircher,
  Patterson, Li, Zhai, Fritz, Hansen, Durand, Malaspinas, Jensen,
  Marques-Bonet, Alkan, Prüfer, Meyer, Burbano, Good, Schultz, Aximu-Petri,
  Butthof, Höber, Höffner, Siegemund, Weihmann, Nusbaum, Lander, Russ, Novod,
  Affourtit, Egholm, Verna, Rudan, Brajkovic, Kucan, Gušic, Doronichev,
  Golovanova, Lalueza-Fox, de~la Rasilla, Fortea, Rosas, Schmitz, Johnson,
  Eichler, Falush, Birney, Mullikin, Slatkin, Nielsen, Kelso, Lachmann, Reich,
  and Pääbo]{green_draft_2010}
R.~E. Green, J.~Krause, A.~W. Briggs, T.~Maricic, U.~Stenzel, M.~Kircher,
  N.~Patterson, H.~Li, W.~Zhai, M.~H.-Y. Fritz, et~al.
\newblock A {Draft} {Sequence} of the {Neandertal} {Genome}.
\newblock \emph{Science}, 328\penalty0 (5979):\penalty0 710, May 2010.
\newblock \doi{10.1126/science.1188021}.
\newblock URL
  \url{http://science.sciencemag.org/content/328/5979/710.abstract}.

\bibitem[Hajdinjak et~al.(2021)Hajdinjak, Mafessoni, Skov, Vernot, Hübner, Fu,
  Essel, Nagel, Nickel, Richter, Moldovan, Constantin, Endarova, Zahariev,
  Spasov, Welker, Smith, Sinet-Mathiot, Paskulin, Fewlass, Talamo, Rezek,
  Sirakova, Sirakov, McPherron, Tsanova, Hublin, Peter, Meyer, Skoglund, Kelso,
  and Pääbo]{hajdinjak_initial_2021}
M.~Hajdinjak, F.~Mafessoni, L.~Skov, B.~Vernot, A.~Hübner, Q.~Fu, E.~Essel,
  S.~Nagel, B.~Nickel, J.~Richter, et~al.
\newblock Initial {Upper} {Palaeolithic} humans in {Europe} had recent
  {Neanderthal} ancestry.
\newblock \emph{Nature}, 592\penalty0 (7853):\penalty0 253--257, Apr. 2021.
\newblock ISSN 1476-4687.
\newblock \doi{10.1038/s41586-021-03335-3}.
\newblock URL \url{https://www.nature.com/articles/s41586-021-03335-3}.

\bibitem[{HapMap Consortium}(2007)]{HapMapConsortium_second_2007}
{HapMap Consortium}.
\newblock A second generation human haplotype map of over 3.1 million {SNPs}.
\newblock \emph{Nature}, 449\penalty0 (7164):\penalty0 851--861, Oct. 2007.
\newblock ISSN 0028-0836.
\newblock \doi{10.1038/nature06258}.
\newblock URL \url{https://www.ncbi.nlm.nih.gov/pmc/articles/PMC2689609/}.

\bibitem[Harris and Nielsen(2016)]{harris_genetic_2016}
K.~Harris and R.~Nielsen.
\newblock The {Genetic} {Cost} of {Neanderthal} {Introgression}.
\newblock \emph{Genetics}, 203\penalty0 (2):\penalty0 881--891, June 2016.
\newblock ISSN 0016-6731, 1943-2631.
\newblock \doi{10.1534/genetics.116.186890}.
\newblock URL \url{https://www.genetics.org/content/203/2/881}.

\bibitem[Hellenthal et~al.(2014)Hellenthal, Busby, Band, Wilson, Capelli,
  Falush, and Myers]{hellenthal_genetic_2014}
G.~Hellenthal, G.~B.~J. Busby, G.~Band, J.~F. Wilson, C.~Capelli, D.~Falush,
  and S.~Myers.
\newblock A {Genetic} {Atlas} of {Human} {Admixture} {History}.
\newblock \emph{Science}, 343\penalty0 (6172):\penalty0 747--751, Feb. 2014.
\newblock ISSN 0036-8075, 1095-9203.
\newblock \doi{10.1126/science.1243518}.
\newblock URL \url{https://science.sciencemag.org/content/343/6172/747}.

\bibitem[Hershkovitz et~al.(2018)Hershkovitz, Weber, Quam, Duval, Grün,
  Kinsley, Ayalon, Bar-Matthews, Valladas, Mercier, Arsuaga, Martinón-Torres,
  Castro, Fornai, Martín-Francés, Sarig, May, Krenn, Slon, Rodríguez,
  García, Lorenzo, Carretero, Frumkin, Shahack-Gross, Mayer, Cui, Wu, Peled,
  Groman-Yaroslavski, Weissbrod, Yeshurun, Tsatskin, Zaidner, and
  Weinstein-Evron]{hershkovitz_earliest_2018}
I.~Hershkovitz, G.~W. Weber, R.~Quam, M.~Duval, R.~Grün, L.~Kinsley,
  A.~Ayalon, M.~Bar-Matthews, H.~Valladas, N.~Mercier, et~al.
\newblock The earliest modern humans outside {Africa}.
\newblock \emph{Science}, 359\penalty0 (6374):\penalty0 456--459, Jan. 2018.
\newblock ISSN 0036-8075, 1095-9203.
\newblock \doi{10.1126/science.aap8369}.
\newblock URL \url{https://science.sciencemag.org/content/359/6374/456}.

\bibitem[Higham et~al.(2014)Higham, Douka, Wood, Ramsey, Brock, Basell, Camps,
  Arrizabalaga, Baena, Barroso-Ruíz, Bergman, Boitard, Boscato, Caparrós,
  Conard, Draily, Froment, Galván, Gambassini, Garcia-Moreno, Grimaldi,
  Haesaerts, Holt, Iriarte-Chiapusso, Jelinek, Jordá~Pardo,
  Maíllo-Fernández, Marom, Maroto, Menéndez, Metz, Morin, Moroni, Negrino,
  Panagopoulou, Peresani, Pirson, de~la Rasilla, Riel-Salvatore, Ronchitelli,
  Santamaria, Semal, Slimak, Soler, Soler, Villaluenga, Pinhasi, and
  Jacobi]{higham_timing_2014}
T.~Higham, K.~Douka, R.~Wood, C.~B. Ramsey, F.~Brock, L.~Basell, M.~Camps,
  A.~Arrizabalaga, J.~Baena, C.~Barroso-Ruíz, et~al.
\newblock The timing and spatiotemporal patterning of {Neanderthal}
  disappearance.
\newblock \emph{Nature}, 512\penalty0 (7514):\penalty0 306--309, Aug. 2014.
\newblock ISSN 1476-4687.
\newblock \doi{10.1038/nature13621}.
\newblock URL \url{https://www.nature.com/articles/nature13621}.

\bibitem[Hinch et~al.(2011)Hinch, Tandon, Patterson, Song, Rohland, Palmer,
  Chen, Wang, Buxbaum, Akylbekova, Aldrich, Ambrosone, Amos, Bandera, Berndt,
  Bernstein, Blot, Bock, Boerwinkle, Cai, Caporaso, Casey, Adrienne~Cupples,
  Deming, Ryan~Diver, Divers, Fornage, Gillanders, Glessner, Harris, Hu,
  Ingles, Isaacs, John, Linda~Kao, Keating, Kittles, Kolonel, Larkin,
  Le~Marchand, McNeill, Millikan, {Murphy}, Musani, Neslund-Dudas, Nyante,
  Papanicolaou, Press, Psaty, Reiner, Rich, Rodriguez-Gil, Rotter, Rybicki,
  Schwartz, Signorello, Spitz, Strom, Thun, Tucker, Wang, Wiencke, Witte,
  Wrensch, Wu, Yamamura, Zanetti, Zheng, Ziegler, Zhu, Redline, Hirschhorn,
  Henderson, Taylor~Jr, Price, Hakonarson, Chanock, Haiman, Wilson, Reich, and
  Myers]{hinch_landscape_2011}
A.~G. Hinch, A.~Tandon, N.~Patterson, Y.~Song, N.~Rohland, C.~D. Palmer, G.~K.
  Chen, K.~Wang, S.~G. Buxbaum, E.~L. Akylbekova, et~al.
\newblock The landscape of recombination in {African} {Americans}.
\newblock \emph{Nature}, 476:\penalty0 170, July 2011.
\newblock URL \url{https://doi.org/10.1038/nature10336}.

\bibitem[Hublin(2017)]{hublin_last_2017}
J.-J. Hublin.
\newblock The last {Neanderthal}.
\newblock \emph{Proceedings of the National Academy of Sciences}, 114\penalty0
  (40):\penalty0 10520--10522, Oct. 2017.
\newblock ISSN 0027-8424, 1091-6490.
\newblock \doi{10.1073/pnas.1714533114}.
\newblock URL \url{https://www.pnas.org/content/114/40/10520}.

\bibitem[Jacobs et~al.(2019)Jacobs, Hudjashov, Saag, Kusuma, Darusallam,
  Lawson, Mondal, Pagani, Ricaut, Stoneking, Metspalu, Sudoyo, Lansing, and
  Cox]{jacobs_multiple_2019}
G.~S. Jacobs, G.~Hudjashov, L.~Saag, P.~Kusuma, C.~C. Darusallam, D.~J. Lawson,
  M.~Mondal, L.~Pagani, F.-X. Ricaut, M.~Stoneking, et~al.
\newblock Multiple {Deeply} {Divergent} {Denisovan} {Ancestries} in {Papuans}.
\newblock \emph{Cell}, 177\penalty0 (4):\penalty0 1010--1021.e32, May 2019.
\newblock ISSN 0092-8674, 1097-4172.
\newblock \doi{10.1016/j.cell.2019.02.035}.
\newblock URL \url{https://www.cell.com/cell/abstract/S0092-8674(19)30218-1}.

\bibitem[Juric et~al.(2016)Juric, Aeschbacher, and Coop]{juric_strength_2016}
I.~Juric, S.~Aeschbacher, and G.~Coop.
\newblock The {Strength} of {Selection} against {Neanderthal} {Introgression}.
\newblock \emph{PLOS Genetics}, 12\penalty0 (11):\penalty0 e1006340, Nov. 2016.
\newblock ISSN 1553-7404.
\newblock \doi{10.1371/journal.pgen.1006340}.
\newblock URL
  \url{https://journals.plos.org/plosgenetics/article?id=10.1371/journal.pgen.1006340}.

\bibitem[Kelleher et~al.(2016)Kelleher, Etheridge, and
  McVean]{kelleher_efficient_2016}
J.~Kelleher, A.~M. Etheridge, and G.~McVean.
\newblock Efficient {Coalescent} {Simulation} and {Genealogical} {Analysis} for
  {Large} {Sample} {Sizes}.
\newblock \emph{PLOS Computational Biology}, 12\penalty0 (5):\penalty0
  e1004842, May 2016.
\newblock \doi{10.1371/journal.pcbi.1004842}.
\newblock URL \url{https://doi.org/10.1371/journal.pcbi.1004842}.

\bibitem[Kim and Lohmueller(2015)]{kim_selection_2015}
B.~Kim and K.~Lohmueller.
\newblock Selection and {Reduced} {Population} {Size} {Cannot} {Explain}
  {Higher} {Amounts} of {Neandertal} {Ancestry} in {East} {Asian} than in
  {European} {Human} {Populations}.
\newblock \emph{American Journal of Human Genetics}, 96\penalty0 (3):\penalty0
  454--461, Mar. 2015.
\newblock ISSN 0002-9297.
\newblock \doi{10.1016/j.ajhg.2014.12.029}.
\newblock URL \url{https://www.ncbi.nlm.nih.gov/pmc/articles/PMC4375557/}.

\bibitem[Kozubowski et~al.(2008)Kozubowski, Panorska, Qeadan, Gershunov, and
  Rominger]{Kozubowski_Testing_2008}
T.~J. Kozubowski, A.~K. Panorska, F.~Qeadan, A.~Gershunov, and D.~Rominger.
\newblock Testing exponentiality versus pareto distribution via likelihood
  ratio.
\newblock \emph{Communications in Statistics - Simulation and Computation},
  38\penalty0 (1):\penalty0 118--139, 2008.
\newblock \doi{10.1080/03610910802439121}.
\newblock URL \url{https://doi.org/10.1080/03610910802439121}.

\bibitem[Lazaridis et~al.(2016)Lazaridis, Nadel, Rollefson, Merrett, Rohland,
  Mallick, Fernandes, Novak, Gamarra, Sirak, Connell, Stewardson, Harney, Fu,
  Gonzalez-Fortes, Jones, Roodenberg, Lengyel, Bocquentin, Gasparian, Monge,
  Gregg, Eshed, Mizrahi, Meiklejohn, Gerritsen, Bejenaru, Blüher, Campbell,
  Cavalleri, Comas, Froguel, Gilbert, Kerr, Kovacs, Krause, McGettigan,
  Merrigan, Merriwether, O'Reilly, Richards, Semino, Shamoon-Pour, Stefanescu,
  Stumvoll, Tönjes, Torroni, Wilson, Yengo, Hovhannisyan, Patterson, Pinhasi,
  and Reich]{lazaridis_genomic_2016}
I.~Lazaridis, D.~Nadel, G.~Rollefson, D.~C. Merrett, N.~Rohland, S.~Mallick,
  D.~Fernandes, M.~Novak, B.~Gamarra, K.~Sirak, et~al.
\newblock Genomic insights into the origin of farming in the ancient {Near}
  {East}.
\newblock \emph{Nature}, 536\penalty0 (7617):\penalty0 419--424, Aug. 2016.
\newblock ISSN 1476-4687.
\newblock \doi{10.1038/nature19310}.
\newblock URL \url{https://www.nature.com/articles/nature19310}.

\bibitem[Liang and Nielsen(2014)]{liang_lengths_2014}
M.~Liang and R.~Nielsen.
\newblock The {Lengths} of {Admixture} {Tracts}.
\newblock \emph{Genetics}, 197\penalty0 (3):\penalty0 953--967, July 2014.
\newblock ISSN 0016-6731, 1943-2631.
\newblock \doi{10.1534/genetics.114.162362}.
\newblock URL \url{https://www.genetics.org/content/197/3/953}.

\bibitem[Loh et~al.(2013)Loh, Lipson, Patterson, Moorjani, Pickrell, Reich, and
  Berger]{loh_inferring_2013}
P.-R. Loh, M.~Lipson, N.~Patterson, P.~Moorjani, J.~K. Pickrell, D.~Reich, and
  B.~Berger.
\newblock Inferring {Admixture} {Histories} of {Human} {Populations} {Using}
  {Linkage} {Disequilibrium}.
\newblock \emph{Genetics}, 193\penalty0 (4):\penalty0 1233, Apr. 2013.
\newblock \doi{10.1534/genetics.112.147330}.
\newblock URL \url{http://www.genetics.org/content/193/4/1233.abstract}.

\bibitem[Mafessoni et~al.(2020)Mafessoni, Grote, Filippo, Slon, Kolobova,
  Viola, Markin, Chintalapati, Peyrégne, Skov, Skoglund, Krivoshapkin,
  Derevianko, Meyer, Kelso, Peter, Prüfer, and
  Pääbo]{mafessoni_high_coverage_2020}
F.~Mafessoni, S.~Grote, C.~d. Filippo, V.~Slon, K.~A. Kolobova, B.~Viola, S.~V.
  Markin, M.~Chintalapati, S.~Peyrégne, L.~Skov, et~al.
\newblock A high-coverage {Neandertal} genome from {Chagyrskaya} {Cave}.
\newblock \emph{Proceedings of the National Academy of Sciences}, June 2020.
\newblock ISSN 0027-8424, 1091-6490.
\newblock \doi{10.1073/pnas.2004944117}.
\newblock URL \url{https://www.pnas.org/content/early/2020/06/15/2004944117}.

\bibitem[Malaspinas et~al.(2016)Malaspinas, Westaway, Muller, Sousa, Lao,
  Alves, Bergström, Athanasiadis, Cheng, Crawford, Heupink, Macholdt, Peischl,
  Rasmussen, Schiffels, Subramanian, Wright, Albrechtsen, Barbieri, Dupanloup,
  Eriksson, Margaryan, Moltke, Pugach, Korneliussen, Levkivskyi, Moreno-Mayar,
  Ni, Racimo, Sikora, Xue, Aghakhanian, Brucato, Brunak, Campos, Clark,
  Ellingvåg, Fourmile, Gerbault, Injie, Koki, Leavesley, Logan, Lynch,
  Matisoo-Smith, McAllister, Mentzer, Metspalu, Migliano, Murgha, Phipps,
  Pomat, Reynolds, Ricaut, Siba, Thomas, Wales, Wall, Oppenheimer, Tyler-Smith,
  Durbin, Dortch, Manica, Schierup, Foley, Lahr, Bowern, Wall, Mailund,
  Stoneking, Nielsen, Sandhu, Excoffier, Lambert, and
  Willerslev]{malaspinas_genomic_2016}
A.-S. Malaspinas, M.~C. Westaway, C.~Muller, V.~C. Sousa, O.~Lao, I.~Alves,
  A.~Bergström, G.~Athanasiadis, J.~Y. Cheng, J.~E. Crawford, et~al.
\newblock A genomic history of {Aboriginal} {Australia}.
\newblock \emph{Nature}, 538\penalty0 (7624):\penalty0 207--214, Oct. 2016.
\newblock ISSN 1476-4687.
\newblock \doi{10.1038/nature18299}.
\newblock URL \url{https://www.nature.com/articles/nature18299}.

\bibitem[Marjoram and Wall(2006)]{marjoram_fast_2006}
P.~Marjoram and J.~D. Wall.
\newblock Fast "coalescent" simulation.
\newblock \emph{BMC Genetics}, 7\penalty0 (1):\penalty0 16, Mar. 2006.
\newblock ISSN 1471-2156.
\newblock \doi{10.1186/1471-2156-7-16}.
\newblock URL \url{https://doi.org/10.1186/1471-2156-7-16}.

\bibitem[Massilani et~al.(2020)Massilani, Skov, Hajdinjak, Gunchinsuren,
  Tseveendorj, Yi, Lee, Nagel, Nickel, Devièse, Higham, Meyer, Kelso, Peter,
  and Pääbo]{massilani_denisovan_2020}
D.~Massilani, L.~Skov, M.~Hajdinjak, B.~Gunchinsuren, D.~Tseveendorj, S.~Yi,
  J.~Lee, S.~Nagel, B.~Nickel, T.~Devièse, et~al.
\newblock Denisovan ancestry and population history of early {East} {Asians}.
\newblock \emph{Science}, 370\penalty0 (6516):\penalty0 579--583, Oct. 2020.
\newblock ISSN 0036-8075, 1095-9203.
\newblock \doi{10.1126/science.abc1166}.
\newblock URL \url{https://science.sciencemag.org/content/370/6516/579}.

\bibitem[McElreath(2020)]{mcelreath_statistical_2020}
R.~McElreath.
\newblock \emph{Statistical {Rethinking}: {A} {Bayesian} {Course} with
  {Examples} in {R} and {STAN}}.
\newblock CRC Press, Mar. 2020.
\newblock ISBN 978-0-429-63914-2.
\newblock Google-Books-ID: 6H\_WDwAAQBAJ.

\bibitem[McVean and Cardin(2005)]{mcvean_approximating_2005}
G.~A.~T. McVean and N.~J. Cardin.
\newblock Approximating the coalescent with recombination.
\newblock \emph{Philosophical Transactions of the Royal Society of London.
  Series B, Biological Sciences}, 360\penalty0 (1459):\penalty0 1387--1393,
  July 2005.
\newblock ISSN 0962-8436.
\newblock \doi{10.1098/rstb.2005.1673}.

\bibitem[Meyer et~al.(2012)Meyer, Kircher, Gansauge, Li, Racimo, Mallick,
  Schraiber, Jay, Prüfer, de~Filippo, Sudmant, Alkan, Fu, Do, Rohland, Tandon,
  Siebauer, Green, Bryc, Briggs, Stenzel, Dabney, Shendure, Kitzman, Hammer,
  Shunkov, Derevianko, Patterson, Andrés, Eichler, Slatkin, Reich, Kelso, and
  Pääbo]{meyer_high-coverage_2012}
M.~Meyer, M.~Kircher, M.-T. Gansauge, H.~Li, F.~Racimo, S.~Mallick, J.~G.
  Schraiber, F.~Jay, K.~Prüfer, C.~de~Filippo, et~al.
\newblock A high-coverage genome sequence from an archaic {Denisovan}
  individual.
\newblock \emph{Science (New York, N.Y.)}, 338\penalty0 (6104):\penalty0
  222--226, Oct. 2012.
\newblock ISSN 1095-9203.
\newblock \doi{10.1126/science.1224344}.

\bibitem[Moorjani et~al.(2011)Moorjani, Patterson, Hirschhorn, Keinan, Hao,
  Atzmon, Burns, Ostrer, Price, and Reich]{moorjani_history_2011}
P.~Moorjani, N.~Patterson, J.~N. Hirschhorn, A.~Keinan, L.~Hao, G.~Atzmon,
  E.~Burns, H.~Ostrer, A.~L. Price, and D.~Reich.
\newblock The {History} of {African} {Gene} {Flow} into {Southern} {Europeans},
  {Levantines}, and {Jews}.
\newblock \emph{PLOS Genetics}, 7\penalty0 (4):\penalty0 e1001373, Apr. 2011.
\newblock \doi{10.1371/journal.pgen.1001373}.
\newblock URL \url{https://doi.org/10.1371/journal.pgen.1001373}.

\bibitem[Moorjani et~al.(2016)Moorjani, Sankararaman, Fu, Przeworski,
  Patterson, and Reich]{moorjani_genetic_2016}
P.~Moorjani, S.~Sankararaman, Q.~Fu, M.~Przeworski, N.~Patterson, and D.~Reich.
\newblock A genetic method for dating ancient genomes provides a direct
  estimate of human generation interval in the last 45,000 years.
\newblock \emph{Proceedings of the National Academy of Sciences}, 113\penalty0
  (20):\penalty0 5652, May 2016.
\newblock \doi{10.1073/pnas.1514696113}.
\newblock URL \url{http://www.pnas.org/content/113/20/5652.abstract}.

\bibitem[Ni et~al.(2016)Ni, Yang, Guo, Yuan, Zhou, Ma, and Xu]{ni_length_2016}
X.~Ni, X.~Yang, W.~Guo, K.~Yuan, Y.~Zhou, Z.~Ma, and S.~Xu.
\newblock Length {Distribution} of {Ancestral} {Tracks} under a {General}
  {Admixture} {Model} and {Its} {Applications} in {Population} {History}
  {Inference}.
\newblock \emph{Scientific Reports}, 6\penalty0 (1):\penalty0 20048, Jan. 2016.
\newblock ISSN 2045-2322.
\newblock \doi{10.1038/srep20048}.
\newblock URL \url{https://www.nature.com/articles/srep20048}.

\bibitem[Pickrell et~al.(2014)Pickrell, Patterson, Loh, Lipson, Berger,
  Stoneking, Pakendorf, and Reich]{pickrell_ancient_2014}
J.~K. Pickrell, N.~Patterson, P.-R. Loh, M.~Lipson, B.~Berger, M.~Stoneking,
  B.~Pakendorf, and D.~Reich.
\newblock Ancient west {Eurasian} ancestry in southern and eastern {Africa}.
\newblock \emph{Proceedings of the National Academy of Sciences}, 111\penalty0
  (7):\penalty0 2632--2637, Feb. 2014.
\newblock ISSN 0027-8424, 1091-6490.
\newblock \doi{10.1073/pnas.1313787111}.
\newblock URL \url{https://www.pnas.org/content/111/7/2632}.

\bibitem[Pool and Nielsen(2009)]{pool_inference_2009}
J.~E. Pool and R.~Nielsen.
\newblock Inference of {Historical} {Changes} in {Migration} {Rate} {From} the
  {Lengths} of {Migrant} {Tracts}.
\newblock \emph{Genetics}, 181\penalty0 (2):\penalty0 711--719, Feb. 2009.
\newblock ISSN 0016-6731, 1943-2631.
\newblock \doi{10.1534/genetics.108.098095}.
\newblock URL \url{https://www.genetics.org/content/181/2/711}.

\bibitem[Prüfer et~al.(2013)Prüfer, Racimo, Patterson, Jay, Sankararaman,
  Sawyer, Heinze, Renaud, Sudmant, de~Filippo, Li, Mallick, Dannemann, Fu,
  Kircher, Kuhlwilm, Lachmann, Meyer, Ongyerth, Siebauer, Theunert, Tandon,
  Moorjani, Pickrell, Mullikin, Vohr, Green, Hellmann, Johnson, Blanche, Cann,
  Kitzman, Shendure, Eichler, Lein, Bakken, Golovanova, Doronichev, Shunkov,
  Derevianko, Viola, Slatkin, Reich, Kelso, and Pääbo]{prufer_complete_2013}
K.~Prüfer, F.~Racimo, N.~Patterson, F.~Jay, S.~Sankararaman, S.~Sawyer,
  A.~Heinze, G.~Renaud, P.~H. Sudmant, C.~de~Filippo, et~al.
\newblock The complete genome sequence of a {Neanderthal} from the {Altai}
  {Mountains}.
\newblock \emph{Nature}, 505:\penalty0 43, Dec. 2013.
\newblock URL \url{https://doi.org/10.1038/nature12886}.

\bibitem[Prüfer et~al.(2017)Prüfer, de~Filippo, Grote, Mafessoni, Korlević,
  Hajdinjak, Vernot, Skov, Hsieh, Peyrégne, Reher, Hopfe, Nagel, Maricic, Fu,
  Theunert, Rogers, Skoglund, Chintalapati, Dannemann, Nelson, Key, Rudan,
  Kućan, Gušić, Golovanova, Doronichev, Patterson, Reich, Eichler, Slatkin,
  Schierup, Andrés, Kelso, Meyer, and Pääbo]{prufer_high-coverage_2017}
K.~Prüfer, C.~de~Filippo, S.~Grote, F.~Mafessoni, P.~Korlević, M.~Hajdinjak,
  B.~Vernot, L.~Skov, P.~Hsieh, S.~Peyrégne, et~al.
\newblock A high-coverage {Neandertal} genome from {Vindija} {Cave} in
  {Croatia}.
\newblock \emph{Science}, 358\penalty0 (6363):\penalty0 655, Nov. 2017.
\newblock \doi{10.1126/science.aao1887}.
\newblock URL
  \url{http://science.sciencemag.org/content/358/6363/655.abstract}.

\bibitem[Pugach et~al.(2011)Pugach, Matveyev, Wollstein, Kayser, and
  Stoneking]{pugach_dating_2011}
I.~Pugach, R.~Matveyev, A.~Wollstein, M.~Kayser, and M.~Stoneking.
\newblock Dating the age of admixture via wavelet transform analysis of
  genome-wide data.
\newblock \emph{Genome Biology}, 12\penalty0 (2):\penalty0 R19, Feb. 2011.
\newblock ISSN 1474-760X.
\newblock \doi{10.1186/gb-2011-12-2-r19}.
\newblock URL \url{https://doi.org/10.1186/gb-2011-12-2-r19}.

\bibitem[Pugach et~al.(2018)Pugach, Duggan, Merriwether, Friedlaender,
  Friedlaender, and Stoneking]{pugach_gateway_2018}
I.~Pugach, A.~T. Duggan, D.~A. Merriwether, F.~R. Friedlaender, J.~S.
  Friedlaender, and M.~Stoneking.
\newblock The {Gateway} from {Near} into {Remote} {Oceania}: {New} {Insights}
  from {Genome}-{Wide} {Data}.
\newblock \emph{Molecular Biology and Evolution}, 35\penalty0 (4):\penalty0
  871--886, Apr. 2018.
\newblock ISSN 0737-4038.
\newblock \doi{10.1093/molbev/msx333}.
\newblock URL \url{https://academic.oup.com/mbe/article/35/4/871/4782510}.

\bibitem[{R Core Team}(2019)]{R_Core_Team_2019}
{R Core Team}.
\newblock \emph{R: A Language and Environment for Statistical Computing}.
\newblock R Foundation for Statistical Computing, Vienna, Austria, 2019.
\newblock URL \url{https://www.R-project.org/}.

\bibitem[Racimo et~al.(2017)Racimo, Marnetto, and
  Huerta-Sánchez]{racimo_signatures_2017}
F.~Racimo, D.~Marnetto, and E.~Huerta-Sánchez.
\newblock Signatures of {Archaic} {Adaptive} {Introgression} in {Present}-{Day}
  {Human} {Populations}.
\newblock \emph{Molecular Biology and Evolution}, 34\penalty0 (2):\penalty0
  296--317, Feb. 2017.
\newblock ISSN 0737-4038.
\newblock \doi{10.1093/molbev/msw216}.
\newblock URL \url{https://www.ncbi.nlm.nih.gov/pmc/articles/PMC5400396/}.

\bibitem[Ralph and Coop(2013)]{ralph_geography_2013}
P.~Ralph and G.~Coop.
\newblock The {Geography} of {Recent} {Genetic} {Ancestry} across {Europe}.
\newblock \emph{PLOS Biology}, 11\penalty0 (5):\penalty0 e1001555, May 2013.
\newblock ISSN 1545-7885.
\newblock \doi{10.1371/journal.pbio.1001555}.
\newblock URL
  \url{https://journals.plos.org/plosbiology/article?id=10.1371/journal.pbio.1001555}.

\bibitem[Reich et~al.(2010)Reich, Green, Kircher, Krause, Patterson, Durand,
  Viola, Briggs, Stenzel, Johnson, Maricic, Good, Marques-Bonet, Alkan, Fu,
  Mallick, Li, Meyer, Eichler, Stoneking, Richards, Talamo, Shunkov,
  Derevianko, Hublin, Kelso, Slatkin, and Pääbo]{reich_genetic_2010}
D.~Reich, R.~E. Green, M.~Kircher, J.~Krause, N.~Patterson, E.~Y. Durand,
  B.~Viola, A.~W. Briggs, U.~Stenzel, P.~L.~F. Johnson, et~al.
\newblock Genetic history of an archaic hominin group from {Denisova} {Cave} in
  {Siberia}.
\newblock \emph{Nature}, 468:\penalty0 1053, Dec. 2010.
\newblock URL \url{https://doi.org/10.1038/nature09710}.

\bibitem[Sankararaman et~al.(2012)Sankararaman, Patterson, Li, Pääbo, and
  Reich]{sankararaman_date_2012}
S.~Sankararaman, N.~Patterson, H.~Li, S.~Pääbo, and D.~Reich.
\newblock The {Date} of {Interbreeding} between {Neandertals} and {Modern}
  {Humans}.
\newblock \emph{PLOS Genetics}, 8\penalty0 (10):\penalty0 e1002947, Oct. 2012.
\newblock \doi{10.1371/journal.pgen.1002947}.
\newblock URL \url{https://doi.org/10.1371/journal.pgen.1002947}.

\bibitem[Sankararaman et~al.(2014)Sankararaman, Mallick, Dannemann, Prüfer,
  Kelso, Pääbo, Patterson, and Reich]{sankararaman_genomic_2014}
S.~Sankararaman, S.~Mallick, M.~Dannemann, K.~Prüfer, J.~Kelso, S.~Pääbo,
  N.~Patterson, and D.~Reich.
\newblock The genomic landscape of {Neanderthal} ancestry in present-day
  humans.
\newblock \emph{Nature}, 507\penalty0 (7492):\penalty0 354--357, Mar. 2014.
\newblock ISSN 1476-4687.
\newblock \doi{10.1038/nature12961}.
\newblock URL \url{https://www.nature.com/articles/nature12961}.

\bibitem[Sankararaman et~al.(2016)Sankararaman, Mallick, Patterson, and
  Reich]{sankararaman_combined_2016}
S.~Sankararaman, S.~Mallick, N.~Patterson, and D.~Reich.
\newblock The {Combined} {Landscape} of {Denisovan} and {Neanderthal}
  {Ancestry} in {Present}-{Day} {Humans}.
\newblock \emph{Current Biology}, 26\penalty0 (9):\penalty0 1241--1247, May
  2016.
\newblock ISSN 0960-9822.
\newblock \doi{10.1016/j.cub.2016.03.037}.
\newblock URL
  \url{http://www.sciencedirect.com/science/article/pii/S0960982216302470}.

\bibitem[Seguin-Orlando et~al.(2014)Seguin-Orlando, Korneliussen, Sikora,
  Malaspinas, Manica, Moltke, Albrechtsen, Ko, Margaryan, Moiseyev, Goebel,
  Westaway, Lambert, Khartanovich, Wall, Nigst, Foley, Lahr, Nielsen, Orlando,
  and Willerslev]{seguin_orlando_paleogenomics_2014}
A.~Seguin-Orlando, T.~S. Korneliussen, M.~Sikora, A.-S. Malaspinas, A.~Manica,
  I.~Moltke, A.~Albrechtsen, A.~Ko, A.~Margaryan, V.~Moiseyev, et~al.
\newblock Paleogenomics. {Genomic} structure in {Europeans} dating back at
  least 36,200 years.
\newblock \emph{Science (New York, N.Y.)}, 346\penalty0 (6213):\penalty0
  1113--1118, Nov. 2014.
\newblock ISSN 1095-9203.
\newblock \doi{10.1126/science.aaa0114}.

\bibitem[Skov et~al.(2018)Skov, Hui, Shchur, Hobolth, Scally, Schierup, and
  Durbin]{skov_detecting_2018}
L.~Skov, R.~Hui, V.~Shchur, A.~Hobolth, A.~Scally, M.~H. Schierup, and
  R.~Durbin.
\newblock Detecting archaic introgression using an unadmixed outgroup.
\newblock \emph{PLOS Genetics}, 14\penalty0 (9):\penalty0 e1007641, Sept. 2018.
\newblock ISSN 1553-7404.
\newblock \doi{10.1371/journal.pgen.1007641}.
\newblock URL
  \url{https://journals.plos.org/plosgenetics/article?id=10.1371/journal.pgen.1007641}.

\bibitem[Spence and Song(2019)]{spence_inference_2019}
J.~P. Spence and Y.~S. Song.
\newblock Inference and analysis of population-specific fine-scale
  recombination maps across 26 diverse human populations.
\newblock \emph{Science Advances}, 5\penalty0 (10):\penalty0 eaaw9206, Oct.
  2019.
\newblock ISSN 2375-2548.
\newblock \doi{10.1126/sciadv.aaw9206}.
\newblock URL \url{https://advances.sciencemag.org/content/5/10/eaaw9206}.

\bibitem[{Stan Development Team}(2018)]{stan_development_team_rstan_2018}
{Stan Development Team}.
\newblock {RStan}: the {R} interface to {Stan}, 2018.

\bibitem[Stephens et~al.(1994)Stephens, Briscoe, and
  O'Brien]{stephens_mapping_1994}
J.~C. Stephens, D.~Briscoe, and S.~J. O'Brien.
\newblock Mapping by admixture linkage disequilibrium in human populations:
  limits and guidelines.
\newblock \emph{American Journal of Human Genetics}, 55\penalty0 (4):\penalty0
  809--824, Oct. 1994.
\newblock ISSN 0002-9297.

\bibitem[Stringer and Galway-Witham(2018)]{stringer_when_2018}
C.~Stringer and J.~Galway-Witham.
\newblock When did modern humans leave {Africa}?
\newblock \emph{Science}, 359\penalty0 (6374):\penalty0 389--390, Jan. 2018.
\newblock ISSN 0036-8075, 1095-9203.
\newblock \doi{10.1126/science.aas8954}.
\newblock URL \url{https://science.sciencemag.org/content/359/6374/389}.

\bibitem[{The 1000 Genomes Project
  Consortium}(2015)]{the_1000_genomes_project_consortium_global_2015}
{The 1000 Genomes Project Consortium}.
\newblock A global reference for human genetic variation.
\newblock \emph{Nature}, 526:\penalty0 68, Sept. 2015.
\newblock URL \url{https://doi.org/10.1038/nature15393}.

\bibitem[Vernot and Akey(2015)]{vernot_complex_2015}
B.~Vernot and J.~Akey.
\newblock Complex {History} of {Admixture} between {Modern} {Humans} and
  {Neandertals}.
\newblock \emph{American Journal of Human Genetics}, 96\penalty0 (3):\penalty0
  448--453, Mar. 2015.
\newblock ISSN 0002-9297.
\newblock \doi{10.1016/j.ajhg.2015.01.006}.
\newblock URL \url{https://www.ncbi.nlm.nih.gov/pmc/articles/PMC4375686/}.

\bibitem[Vernot and Akey(2014)]{vernot_resurrecting_2014}
B.~Vernot and J.~M. Akey.
\newblock Resurrecting {Surviving} {Neandertal} {Lineages} from {Modern}
  {Human} {Genomes}.
\newblock \emph{Science}, 343\penalty0 (6174):\penalty0 1017--1021, Feb. 2014.
\newblock ISSN 0036-8075, 1095-9203.
\newblock \doi{10.1126/science.1245938}.
\newblock URL \url{https://science.sciencemag.org/content/343/6174/1017}.

\bibitem[Vernot et~al.(2016)Vernot, Tucci, Kelso, Schraiber, Wolf, Gittelman,
  Dannemann, Grote, McCoy, Norton, Scheinfeldt, Merriwether, Koki,
  Friedlaender, Wakefield, Pääbo, and Akey]{vernot_excavating_2016}
B.~Vernot, S.~Tucci, J.~Kelso, J.~G. Schraiber, A.~B. Wolf, R.~M. Gittelman,
  M.~Dannemann, S.~Grote, R.~C. McCoy, H.~Norton, et~al.
\newblock Excavating {Neandertal} and {Denisovan} {DNA} from the genomes of
  {Melanesian} individuals.
\newblock \emph{Science}, 352\penalty0 (6282):\penalty0 235--239, Apr. 2016.
\newblock ISSN 0036-8075, 1095-9203.
\newblock \doi{10.1126/science.aad9416}.
\newblock URL \url{https://science.sciencemag.org/content/352/6282/235}.

\bibitem[Villanea and Schraiber(2019)]{villanea_multiple_2019}
F.~A. Villanea and J.~G. Schraiber.
\newblock Multiple episodes of interbreeding between {Neanderthal} and modern
  humans.
\newblock \emph{Nature Ecology \& Evolution}, 3\penalty0 (1):\penalty0 39--44,
  Jan. 2019.
\newblock ISSN 2397-334X.
\newblock \doi{10.1038/s41559-018-0735-8}.
\newblock URL \url{https://www.nature.com/articles/s41559-018-0735-8}.

\bibitem[Vyas and Mulligan(2019)]{vyas_analyses_2019}
D.~N. Vyas and C.~J. Mulligan.
\newblock Analyses of {Neanderthal} introgression suggest that {Levantine} and
  southern {Arabian} populations have a shared population history.
\newblock \emph{American Journal of Physical Anthropology}, 169\penalty0
  (2):\penalty0 227--239, 2019.
\newblock ISSN 1096-8644.
\newblock \doi{10.1002/ajpa.23818}.
\newblock URL \url{https://onlinelibrary.wiley.com/doi/abs/10.1002/ajpa.23818}.

\bibitem[Wall(2000)]{wall_detecting_2000}
J.~D. Wall.
\newblock Detecting ancient admixture in humans using sequence polymorphism
  data.
\newblock \emph{Genetics}, 154\penalty0 (3):\penalty0 1271--1279, Mar. 2000.
\newblock ISSN 0016-6731.
\newblock URL \url{https://www.ncbi.nlm.nih.gov/pmc/articles/PMC1460992/}.

\bibitem[Wall et~al.(2013)Wall, Yang, Jay, Kim, Durand, Stevison, Gignoux,
  Woerner, Hammer, and Slatkin]{wall_higher_2013}
J.~D. Wall, M.~A. Yang, F.~Jay, S.~K. Kim, E.~Y. Durand, L.~S. Stevison,
  C.~Gignoux, A.~Woerner, M.~F. Hammer, and M.~Slatkin.
\newblock Higher {Levels} of {Neanderthal} {Ancestry} in {East} {Asians} than
  in {Europeans}.
\newblock \emph{Genetics}, 194\penalty0 (1):\penalty0 199--209, May 2013.
\newblock ISSN 0016-6731, 1943-2631.
\newblock \doi{10.1534/genetics.112.148213}.
\newblock URL \url{https://www.genetics.org/content/194/1/199}.

\bibitem[Zhou et~al.(2017{\natexlab{a}})Zhou, Qiu, and Xu]{zhou_modeling_2017}
Y.~Zhou, H.~Qiu, and S.~Xu.
\newblock Modeling {Continuous} {Admixture} {Using} {Admixture}-{Induced}
  {Linkage} {Disequilibrium}.
\newblock \emph{Scientific Reports}, 7\penalty0 (1):\penalty0 1--10, Feb.
  2017{\natexlab{a}}.
\newblock ISSN 2045-2322.
\newblock \doi{10.1038/srep43054}.
\newblock URL \url{https://www.nature.com/articles/srep43054}.

\bibitem[Zhou et~al.(2017{\natexlab{b}})Zhou, Yuan, Yu, Ni, Xie, Xing, and
  Xu]{zhou_inference_2017}
Y.~Zhou, K.~Yuan, Y.~Yu, X.~Ni, P.~Xie, E.~P. Xing, and S.~Xu.
\newblock Inference of multiple-wave population admixture by modeling decay of
  linkage disequilibrium with polynomial functions.
\newblock \emph{Heredity}, 118\penalty0 (5):\penalty0 503--510, May
  2017{\natexlab{b}}.
\newblock ISSN 1365-2540.
\newblock \doi{10.1038/hdy.2017.5}.
\newblock URL \url{https://www.nature.com/articles/hdy20175}.

\bibitem[Zilhão et~al.(2017)Zilhão, Anesin, Aubry, Badal, Cabanes, Kehl,
  Klasen, Lucena, Martín-Lerma, Martínez, Matias, Susini, Steier, Wild,
  Angelucci, Villaverde, and Zapata]{zilhao_precise_2017}
J.~Zilhão, D.~Anesin, T.~Aubry, E.~Badal, D.~Cabanes, M.~Kehl, N.~Klasen,
  A.~Lucena, I.~Martín-Lerma, S.~Martínez, et~al.
\newblock Precise dating of the {Middle}-to-{Upper} {Paleolithic} transition in
  {Murcia} ({Spain}) supports late {Neandertal} persistence in {Iberia}.
\newblock \emph{Heliyon}, 3\penalty0 (11), Nov. 2017.
\newblock ISSN 2405-8440.
\newblock \doi{10.1016/j.heliyon.2017.e00435}.
\newblock URL \url{https://www.ncbi.nlm.nih.gov/pmc/articles/PMC5696381/}.

\end{thebibliography}
