# Supplementary material for: An Extended Admixture Pulse Model Reveals the Limitations to Human–Neandertal Introgression Dating
Source: Mol Biol Evol. 2021 Jul 12;38(11):5156–74. doi: 10.1093/molbev/msab210 (PMC8557420; doi:10.1093/molbev/msab210)
Supplement: msab210_Supplementary_Data [file msab210_supplementary_data.zip › MyLibraryATE.bib]

@article{sousa_understanding_2013,
	title = {Understanding the origin of species with genome-scale data: modelling gene flow},
	volume = {14},
	copyright = {2013 Nature Publishing Group, a division of Macmillan Publishers Limited. All Rights Reserved.},
	issn = {1471-0064},
	shorttitle = {Understanding the origin of species with genome-scale data},
	url = {https://www.nature.com/articles/nrg3446},
	doi = {10.1038/nrg3446},
	abstract = {Genome-wide data hold the key to answering long-standing questions about the mechanisms of speciation, including the role of gene flow. Here, the authors discuss recently developed methods to analyse genome-wide data and consider emerging results from their recent application.},
	language = {en},
	number = {6},
	urldate = {2020-02-28},
	journal = {Nature Reviews Genetics},
	author = {Sousa, Vitor and Hey, Jody},
	month = jun,
	year = {2013},
	pages = {404--414},
	file = {Full Text PDF:/home/leonardo_iasi/Zotero/storage/SM5NDIIJ/Sousa and Hey - 2013 - Understanding the origin of species with genome-sc.pdf:application/pdf;Snapshot:/home/leonardo_iasi/Zotero/storage/5XJN83AV/nrg3446.html:text/html}
}

@article{abbott_hybridization_2013,
	title = {Hybridization and speciation},
	volume = {26},
	copyright = {© 2013 The Authors. Journal of Evolutionary Biology © 2013 European Society For Evolutionary Biology},
	issn = {1420-9101},
	url = {https://onlinelibrary.wiley.com/doi/abs/10.1111/j.1420-9101.2012.02599.x},
	doi = {10.1111/j.1420-9101.2012.02599.x},
	abstract = {Hybridization has many and varied impacts on the process of speciation. Hybridization may slow or reverse differentiation by allowing gene flow and recombination. It may accelerate speciation via adaptive introgression or cause near-instantaneous speciation by allopolyploidization. It may have multiple effects at different stages and in different spatial contexts within a single speciation event. We offer a perspective on the context and evolutionary significance of hybridization during speciation, highlighting issues of current interest and debate. In secondary contact zones, it is uncertain if barriers to gene flow will be strengthened or broken down due to recombination and gene flow. Theory and empirical evidence suggest the latter is more likely, except within and around strongly selected genomic regions. Hybridization may contribute to speciation through the formation of new hybrid taxa, whereas introgression of a few loci may promote adaptive divergence and so facilitate speciation. Gene regulatory networks, epigenetic effects and the evolution of selfish genetic material in the genome suggest that the Dobzhansky–Muller model of hybrid incompatibilities requires a broader interpretation. Finally, although the incidence of reinforcement remains uncertain, this and other interactions in areas of sympatry may have knock-on effects on speciation both within and outside regions of hybridization.},
	language = {en},
	number = {2},
	urldate = {2020-02-06},
	journal = {Journal of Evolutionary Biology},
	author = {Abbott, R. and Albach, D. and Ansell, S. and Arntzen, J. W. and Baird, S. J. E. and Bierne, N. and Boughman, J. and Brelsford, A. and Buerkle, C. A. and Buggs, R. and Butlin, R. K. and Dieckmann, U. and Eroukhmanoff, F. and Grill, A. and Cahan, S. H. and Hermansen, J. S. and Hewitt, G. and Hudson, A. G. and Jiggins, C. and Jones, J. and Keller, B. and Marczewski, T. and Mallet, J. and Martinez‐Rodriguez, P. and Möst, M. and Mullen, S. and Nichols, R. and Nolte, A. W. and Parisod, C. and Pfennig, K. and Rice, A. M. and Ritchie, M. G. and Seifert, B. and Smadja, C. M. and Stelkens, R. and Szymura, J. M. and Väinölä, R. and Wolf, J. B. W. and Zinner, D.},
	year = {2013},
	keywords = {introgression, hybrid species, hybrid zone, incompatibility, reinforcement, reproductive barrier},
	pages = {229--246},
	file = {Full Text PDF:/home/leonardo_iasi/Zotero/storage/CJRRSH2G/Abbott et al. - 2013 - Hybridization and speciation.pdf:application/pdf;Snapshot:/home/leonardo_iasi/Zotero/storage/C9SZLKH2/j.1420-9101.2012.02599.html:text/html}
}

@misc{mayr_animal_1963,
	title = {Animal {Species} and {Evolution}},
	url = {https://www.hup.harvard.edu/catalog.php?isbn=9780674865327},
	abstract = {In a series of twenty chapters, Ernst Mayr presents a consecutive story, beginning with a description of evolutionary biology and ending with a discussion of man as a biological species. Calling attention to unsolved problems, and relating the evolutionary subject matter to appropriate material from other fields, such as physiology, genetics, and biochemistry, the author integrates and interprets existing data. Believing that an unequivocal stand is more likely to produce constructive criticism than evasion of an issue, he does not hesitate to choose that interpretation of a controversial matter which to him seems most consistent with the emerging picture of the evolutionary process.},
	language = {eng},
	author = {Mayr, Ernst},
	year = {1963},
	file = {Snapshot:/home/leonardo_iasi/Zotero/storage/NP6RNKW7/catalog.html:text/html}
}

@article{hedrick_adaptive_2013,
	title = {Adaptive introgression in animals: examples and comparison to new mutation and standing variation as sources of adaptive variation},
	volume = {22},
	issn = {1365-294X},
	shorttitle = {Adaptive introgression in animals},
	doi = {10.1111/mec.12415},
	abstract = {Adaptive genetic variation has been thought to originate primarily from either new mutation or standing variation. Another potential source of adaptive variation is adaptive variants from other (donor) species that are introgressed into the (recipient) species, termed adaptive introgression. Here, the various attributes of these three potential sources of adaptive variation are compared. For example, the rate of adaptive change is generally thought to be faster from standing variation, slower from mutation and potentially intermediate from adaptive introgression. Additionally, the higher initial frequency of adaptive variation from standing variation and lower initial frequency from mutation might result in a higher probability of fixation of the adaptive variants for standing variation. Adaptive variation from introgression might have higher initial frequency than new adaptive mutations but lower than that from standing variation, again making the impact of adaptive introgression variation potentially intermediate. Adaptive introgressive variants might have multiple changes within a gene and affect multiple loci, an advantage also potentially found for adaptive standing variation but not for new adaptive mutants. The processes that might produce a common variant in two taxa, convergence, trans-species polymorphism from incomplete lineage sorting or from balancing selection and adaptive introgression, are also compared. Finally, potential examples of adaptive introgression in animals, including balancing selection for multiple alleles for major histocompatibility complex (MHC), S and csd genes, pesticide resistance in mice, black colour in wolves and white colour in coyotes, Neanderthal or Denisovan ancestry in humans, mimicry genes in Heliconius butterflies, beak traits in Darwin's finches, yellow skin in chickens and non-native ancestry in an endangered native salamander, are examined.},
	language = {eng},
	number = {18},
	journal = {Molecular Ecology},
	author = {Hedrick, Philip W.},
	month = sep,
	year = {2013},
	pmid = {23906376},
	keywords = {hybridization, adaptation, Humans, Animals, Genetic Variation, Models, Genetic, Adaptation, Biological, Evolution, Molecular, mutation, Mutation, Selection, Genetic, standing variation, trans-species polymorphism},
	pages = {4606--4618}
}

@article{payseur_using_2010,
	title = {Using differential introgression in hybrid zones to identify genomic regions involved in speciation},
	volume = {10},
	copyright = {© 2010 Blackwell Publishing Ltd},
	issn = {1755-0998},
	url = {https://onlinelibrary.wiley.com/doi/abs/10.1111/j.1755-0998.2010.02883.x},
	doi = {10.1111/j.1755-0998.2010.02883.x},
	abstract = {Hybrids between species provide information about the evolutionary processes involved in divergence. In addition to creating hybrids in the laboratory, biologists can take advantage of natural hybrid zones to understand the factors that shape gene flow between divergent lineages. In the early stages of speciation, most regions of the genome continue to flow freely between populations. Alternatively, the subset of the genome that confers reproductive barriers between nascent species is expected to reject introgression. Now enabled by advances in genomics, this perspective is motivating detailed comparisons of gene flow across genomic regions in hybrid zones. Here, I review methods for measuring and interpreting introgression at multiple loci in hybrid zones, focusing on the problem of identifying loci that contribute to reproductive isolation. Emerging patterns from multi-locus studies of hybrid zones are highlighted, including remarkable variance in introgression across the genome. Although existing methods have been useful, there is scope for development of new analytical approaches that better connect differential patterns of gene flow in hybrid zones with current knowledge of speciation mechanisms. I outline future prospects for differential introgression studies on a genomic scale.},
	language = {en},
	number = {5},
	urldate = {2020-02-28},
	journal = {Molecular Ecology Resources},
	author = {Payseur, Bret A.},
	year = {2010},
	keywords = {hybridization, gene flow, introgression, hybrid zones, secondary contact, speciation},
	pages = {806--820},
	file = {Full Text PDF:/home/leonardo_iasi/Zotero/storage/AZMY2BKD/Payseur - 2010 - Using differential introgression in hybrid zones t.pdf:application/pdf;Snapshot:/home/leonardo_iasi/Zotero/storage/SP4NWMWD/j.1755-0998.2010.02883.html:text/html}
}

@article{shaw_genes_2011,
	title = {Genes versus phenotypes in the study of speciation},
	volume = {139},
	issn = {1573-6857},
	doi = {10.1007/s10709-011-9562-4},
	abstract = {Despite persistent debate on the nature of species, the widespread adoption of Mayr's biological species concept has led to a heavy emphasis on the importance of reproductive isolation to the speciation process. Equating the origin of species with the evolution of reproductive isolation has become common practice in the study of speciation, coincident with an increasing focus on elucidating the specific genetic changes (i.e.-speciation genes) underlying intrinsic reproductive barriers between species. In contrast, some have recognized that reproductive isolation is usually a signature effect rather than a primary cause of speciation. Here we describe a research paradigm that shifts emphasis from effects to causes in order to resolve this apparent contradiction and galvanize the study of speciation. We identify major elements necessary for a balanced and comprehensive investigation of the origin of species and place the study of so-called "speciation genes" into its appropriate context. We emphasize the importance of characterizing diverging phenotypes, identifying relevant evolutionary forces acting on those phenotypes and their role in the causal origins of reduced gene flow between incipient species, and the nature of the genetic and phenotypic boundaries that results from such processes. This approach has the potential to unify the field of speciation research, by allowing us to make better "historical" predictions about the fate of diverging populations regardless of taxon.},
	language = {eng},
	number = {5},
	journal = {Genetica},
	author = {Shaw, Kerry L. and Mullen, Sean P.},
	month = may,
	year = {2011},
	pmid = {21442403},
	keywords = {Genetic Variation, Selection, Genetic, Genetic Speciation, Phenotype, Species Specificity},
	pages = {649--661}
}

@article{green_draft_2010,
	title = {A {Draft} {Sequence} of the {Neandertal} {Genome}},
	volume = {328},
	url = {http://science.sciencemag.org/content/328/5979/710.abstract},
	doi = {10.1126/science.1188021},
	abstract = {Neandertals, the closest evolutionary relatives of present-day humans, lived in large parts of Europe and western Asia before disappearing 30,000 years ago. We present a draft sequence of the Neandertal genome composed of more than 4 billion nucleotides from three individuals. Comparisons of the Neandertal genome to the genomes of five present-day humans from different parts of the world identify a number of genomic regions that may have been affected by positive selection in ancestral modern humans, including genes involved in metabolism and in cognitive and skeletal development. We show that Neandertals shared more genetic variants with present-day humans in Eurasia than with present-day humans in sub-Saharan Africa, suggesting that gene flow from Neandertals into the ancestors of non-Africans occurred before the divergence of Eurasian groups from each other.},
	number = {5979},
	journal = {Science},
	author = {Green, Richard E. and Krause, Johannes and Briggs, Adrian W. and Maricic, Tomislav and Stenzel, Udo and Kircher, Martin and Patterson, Nick and Li, Heng and Zhai, Weiwei and Fritz, Markus Hsi-Yang and Hansen, Nancy F. and Durand, Eric Y. and Malaspinas, Anna-Sapfo and Jensen, Jeffrey D. and Marques-Bonet, Tomas and Alkan, Can and Prüfer, Kay and Meyer, Matthias and Burbano, Hernán A. and Good, Jeffrey M. and Schultz, Rigo and Aximu-Petri, Ayinuer and Butthof, Anne and Höber, Barbara and Höffner, Barbara and Siegemund, Madlen and Weihmann, Antje and Nusbaum, Chad and Lander, Eric S. and Russ, Carsten and Novod, Nathaniel and Affourtit, Jason and Egholm, Michael and Verna, Christine and Rudan, Pavao and Brajkovic, Dejana and Kucan, Željko and Gušic, Ivan and Doronichev, Vladimir B. and Golovanova, Liubov V. and Lalueza-Fox, Carles and de la Rasilla, Marco and Fortea, Javier and Rosas, Antonio and Schmitz, Ralf W. and Johnson, Philip L. F. and Eichler, Evan E. and Falush, Daniel and Birney, Ewan and Mullikin, James C. and Slatkin, Montgomery and Nielsen, Rasmus and Kelso, Janet and Lachmann, Michael and Reich, David and Pääbo, Svante},
	month = may,
	year = {2010},
	pages = {710}
}

@article{reich_genetic_2010,
	title = {Genetic history of an archaic hominin group from {Denisova} {Cave} in {Siberia}},
	volume = {468},
	url = {https://doi.org/10.1038/nature09710},
	journal = {Nature},
	author = {Reich, David and Green, Richard E. and Kircher, Martin and Krause, Johannes and Patterson, Nick and Durand, Eric Y. and Viola, Bence and Briggs, Adrian W. and Stenzel, Udo and Johnson, Philip L. F. and Maricic, Tomislav and Good, Jeffrey M. and Marques-Bonet, Tomas and Alkan, Can and Fu, Qiaomei and Mallick, Swapan and Li, Heng and Meyer, Matthias and Eichler, Evan E. and Stoneking, Mark and Richards, Michael and Talamo, Sahra and Shunkov, Michael V. and Derevianko, Anatoli P. and Hublin, Jean-Jacques and Kelso, Janet and Slatkin, Montgomery and Pääbo, Svante},
	month = dec,
	year = {2010},
	pages = {1053}
}

@article{prufer_complete_2013,
	title = {The complete genome sequence of a {Neanderthal} from the {Altai} {Mountains}},
	volume = {505},
	url = {https://doi.org/10.1038/nature12886},
	journal = {Nature},
	author = {Prüfer, Kay and Racimo, Fernando and Patterson, Nick and Jay, Flora and Sankararaman, Sriram and Sawyer, Susanna and Heinze, Anja and Renaud, Gabriel and Sudmant, Peter H. and de Filippo, Cesare and Li, Heng and Mallick, Swapan and Dannemann, Michael and Fu, Qiaomei and Kircher, Martin and Kuhlwilm, Martin and Lachmann, Michael and Meyer, Matthias and Ongyerth, Matthias and Siebauer, Michael and Theunert, Christoph and Tandon, Arti and Moorjani, Priya and Pickrell, Joseph and Mullikin, James C. and Vohr, Samuel H. and Green, Richard E. and Hellmann, Ines and Johnson, Philip L. F. and Blanche, Hélène and Cann, Howard and Kitzman, Jacob O. and Shendure, Jay and Eichler, Evan E. and Lein, Ed S. and Bakken, Trygve E. and Golovanova, Liubov V. and Doronichev, Vladimir B. and Shunkov, Michael V. and Derevianko, Anatoli P. and Viola, Bence and Slatkin, Montgomery and Reich, David and Kelso, Janet and Pääbo, Svante},
	month = dec,
	year = {2013},
	pages = {43}
}

@article{vernot_resurrecting_2014,
	title = {Resurrecting {Surviving} {Neandertal} {Lineages} from {Modern} {Human} {Genomes}},
	volume = {343},
	copyright = {Copyright © 2014, American Association for the Advancement of Science},
	issn = {0036-8075, 1095-9203},
	url = {https://science.sciencemag.org/content/343/6174/1017},
	doi = {10.1126/science.1245938},
	abstract = {Neandertal Shadows in Us
Non-African modern humans carry a remnant of Neandertal DNA from interbreeding events that have been postulated to have occurred as humans migrated out of Africa. While the total amount of Neandertal sequence is estimated to be less than 3\% of the modern genome, the specific retained sequences vary among individuals. Analyzing the genomes of more than 600 Europeans and East Asians, Vernot and Akey (p. 1017, published online 29 January) identified Neandertal sequences within modern humans that taken together span approximately 20\% of the Neandertal genome. Some Neandertal-derived sequences appear to be under positive selection in humans, including several genes associated with skin phenotypes.
Anatomically modern humans overlapped and mated with Neandertals such that non-African humans inherit {\textasciitilde}1 to 3\% of their genomes from Neandertal ancestors. We identified Neandertal lineages that persist in the DNA of modern humans, in whole-genome sequences from 379 European and 286 East Asian individuals, recovering more than 15 gigabases of introgressed sequence that spans {\textasciitilde}20\% of the Neandertal genome (false discovery rate = 5\%). Analyses of surviving archaic lineages suggest that there were fitness costs to hybridization, admixture occurred both before and after divergence of non-African modern humans, and Neandertals were a source of adaptive variation for loci involved in skin phenotypes. Our results provide a new avenue for paleogenomics studies, allowing substantial amounts of population-level DNA sequence information to be obtained from extinct groups, even in the absence of fossilized remains.
Ancestral Neandertal sequences within extant humans reveal that positive and purifying selection has occurred.
Ancestral Neandertal sequences within extant humans reveal that positive and purifying selection has occurred.},
	language = {en},
	number = {6174},
	urldate = {2019-07-30},
	journal = {Science},
	author = {Vernot, Benjamin and Akey, Joshua M.},
	month = feb,
	year = {2014},
	pmid = {24476670},
	pages = {1017--1021},
	file = {Full Text PDF:/home/leonardo_iasi/Zotero/storage/ILLD425L/Vernot and Akey - 2014 - Resurrecting Surviving Neandertal Lineages from Mo.pdf:application/pdf;Snapshot:/home/leonardo_iasi/Zotero/storage/K9WXUA5G/1017.html:text/html}
}

@article{fu_early_2015,
	title = {An early modern human from {Romania} with a recent {Neanderthal} ancestor},
	volume = {524},
	copyright = {2015 Nature Publishing Group, a division of Macmillan Publishers Limited. All Rights Reserved.},
	issn = {1476-4687},
	url = {https://www.nature.com/articles/nature14558},
	doi = {10.1038/nature14558},
	abstract = {Analysis of DNA from a 37,000–42,000-year-old modern human from Romania reveals that 6–9\% of the genome is derived from Neanderthals, with the individual having a Neanderthal ancestor as recently as four to six generations back.},
	language = {en},
	number = {7564},
	urldate = {2020-01-24},
	journal = {Nature},
	author = {Fu, Qiaomei and Hajdinjak, Mateja and Moldovan, Oana Teodora and Constantin, Silviu and Mallick, Swapan and Skoglund, Pontus and Patterson, Nick and Rohland, Nadin and Lazaridis, Iosif and Nickel, Birgit and Viola, Bence and Prüfer, Kay and Meyer, Matthias and Kelso, Janet and Reich, David and Pääbo, Svante},
	month = aug,
	year = {2015},
	pages = {216--219},
	file = {Full Text PDF:/home/leonardo_iasi/Zotero/storage/FAG38CTK/Fu et al. - 2015 - An early modern human from Romania with a recent N.pdf:application/pdf;Snapshot:/home/leonardo_iasi/Zotero/storage/JXXUH6UH/nature14558.html:text/html}
}

@article{fu_genome_2014,
	title = {Genome sequence of a 45,000-year-old modern human from western {Siberia}},
	volume = {514},
	url = {https://doi.org/10.1038/nature13810},
	journal = {Nature},
	author = {Fu, Qiaomei and Li, Heng and Moorjani, Priya and Jay, Flora and Slepchenko, Sergey M. and Bondarev, Aleksei A. and Johnson, Philip L. F. and Aximu-Petri, Ayinuer and Prüfer, Kay and de Filippo, Cesare and Meyer, Matthias and Zwyns, Nicolas and Salazar-García, Domingo C. and Kuzmin, Yaroslav V. and Keates, Susan G. and Kosintsev, Pavel A. and Razhev, Dmitry I. and Richards, Michael P. and Peristov, Nikolai V. and Lachmann, Michael and Douka, Katerina and Higham, Thomas F. G. and Slatkin, Montgomery and Hublin, Jean-Jacques and Reich, David and Kelso, Janet and Viola, T. Bence and Pääbo, Svante},
	month = oct,
	year = {2014},
	pages = {445}
}

@article{sankararaman_genomic_2014,
	title = {The genomic landscape of {Neanderthal} ancestry in present-day humans},
	volume = {507},
	copyright = {2014 Nature Publishing Group, a division of Macmillan Publishers Limited. All Rights Reserved.},
	issn = {1476-4687},
	url = {https://www.nature.com/articles/nature12961},
	doi = {10.1038/nature12961},
	abstract = {In the modern human genome, elevated Neanderthal ancestry is found at genes affecting keratin filaments, suggesting that gene flow with Neanderthals helped modern humans to adapt to non-African environments; deficiencies of Neanderthal ancestry are also found, particularly on the X chromosome and in genes expressed highly in testes, suggesting that some Neanderthal mutations were not tolerated on a modern human genetic background as they reduced male fertility.},
	language = {en},
	number = {7492},
	urldate = {2020-01-24},
	journal = {Nature},
	author = {Sankararaman, Sriram and Mallick, Swapan and Dannemann, Michael and Prüfer, Kay and Kelso, Janet and Pääbo, Svante and Patterson, Nick and Reich, David},
	month = mar,
	year = {2014},
	pages = {354--357},
	file = {Accepted Version:/home/leonardo_iasi/Zotero/storage/4S3KSJW2/Sankararaman et al. - 2014 - The genomic landscape of Neanderthal ancestry in p.pdf:application/pdf;Snapshot:/home/leonardo_iasi/Zotero/storage/NXPIFZGM/nature12961.html:text/html}
}

@article{prufer_high-coverage_2017,
	title = {A high-coverage {Neandertal} genome from {Vindija} {Cave} in {Croatia}},
	volume = {358},
	url = {http://science.sciencemag.org/content/358/6363/655.abstract},
	doi = {10.1126/science.aao1887},
	abstract = {Neandertals clearly interbred with the ancestors of non-African modern humans, but many questions remain about our closest ancient relatives. Prüfer et al. present a 30-fold-coverage genome sequence from 50,000- to 65,000-year-old samples from a Neandertal woman found in Vindija, Croatia, and compared this sequence with genomes obtained from the Altai Neandertal, the Denisovans, and ancient and modern humans (see the Perspective by Bergström and Tyler-Smith). Neandertals likely lived in small groups and had lower genetic diversity than modern humans. The findings increase the number of Neandertal variants identified within populations of modern humans, and they suggest that a larger number of phenotypic and diseaserelated variants with Neandertal ancestry remain in the modern Eurasian gene pool than previously thought.Science, this issue p. 655; see also p. 586To date, the only Neandertal genome that has been sequenced to high quality is from an individual found in Southern Siberia. We sequenced the genome of a female Neandertal from {\textasciitilde}50,000 years ago from Vindija Cave, Croatia, to {\textasciitilde}30-fold genomic coverage. She carried 1.6 differences per 10,000 base pairs between the two copies of her genome, fewer than present-day humans, suggesting that Neandertal populations were of small size. Our analyses indicate that she was more closely related to the Neandertals that mixed with the ancestors of present-day humans living outside of sub-Saharan Africa than the previously sequenced Neandertal from Siberia, allowing 10 to 20\% more Neandertal DNA to be identified in present-day humans, including variants involved in low-density lipoprotein cholesterol concentrations, schizophrenia, and other diseases.},
	number = {6363},
	journal = {Science},
	author = {Prüfer, Kay and de Filippo, Cesare and Grote, Steffi and Mafessoni, Fabrizio and Korlević, Petra and Hajdinjak, Mateja and Vernot, Benjamin and Skov, Laurits and Hsieh, Pinghsun and Peyrégne, Stéphane and Reher, David and Hopfe, Charlotte and Nagel, Sarah and Maricic, Tomislav and Fu, Qiaomei and Theunert, Christoph and Rogers, Rebekah and Skoglund, Pontus and Chintalapati, Manjusha and Dannemann, Michael and Nelson, Bradley J. and Key, Felix M. and Rudan, Pavao and Kućan, Željko and Gušić, Ivan and Golovanova, Liubov V. and Doronichev, Vladimir B. and Patterson, Nick and Reich, David and Eichler, Evan E. and Slatkin, Montgomery and Schierup, Mikkel H. and Andrés, Aida M. and Kelso, Janet and Meyer, Matthias and Pääbo, Svante},
	month = nov,
	year = {2017},
	pages = {655}
}

@article{meyer_high-coverage_2012,
	title = {A high-coverage genome sequence from an archaic {Denisovan} individual},
	volume = {338},
	issn = {1095-9203},
	doi = {10.1126/science.1224344},
	abstract = {We present a DNA library preparation method that has allowed us to reconstruct a high-coverage (30×) genome sequence of a Denisovan, an extinct relative of Neandertals. The quality of this genome allows a direct estimation of Denisovan heterozygosity indicating that genetic diversity in these archaic hominins was extremely low. It also allows tentative dating of the specimen on the basis of "missing evolution" in its genome, detailed measurements of Denisovan and Neandertal admixture into present-day human populations, and the generation of a near-complete catalog of genetic changes that swept to high frequency in modern humans since their divergence from Denisovans.},
	language = {eng},
	number = {6104},
	journal = {Science (New York, N.Y.)},
	author = {Meyer, Matthias and Kircher, Martin and Gansauge, Marie-Theres and Li, Heng and Racimo, Fernando and Mallick, Swapan and Schraiber, Joshua G. and Jay, Flora and Prüfer, Kay and de Filippo, Cesare and Sudmant, Peter H. and Alkan, Can and Fu, Qiaomei and Do, Ron and Rohland, Nadin and Tandon, Arti and Siebauer, Michael and Green, Richard E. and Bryc, Katarzyna and Briggs, Adrian W. and Stenzel, Udo and Dabney, Jesse and Shendure, Jay and Kitzman, Jacob and Hammer, Michael F. and Shunkov, Michael V. and Derevianko, Anatoli P. and Patterson, Nick and Andrés, Aida M. and Eichler, Evan E. and Slatkin, Montgomery and Reich, David and Kelso, Janet and Pääbo, Svante},
	month = oct,
	year = {2012},
	pmid = {22936568},
	pmcid = {PMC3617501},
	keywords = {Neanderthals, Fossils, Genome, Human, Humans, Alleles, Animals, Base Sequence, Gene Flow, Gene Library, Genetic Variation, Heterozygote, Molecular Sequence Data, Sequence Analysis, DNA},
	pages = {222--226},
	file = {Accepted Version:/home/leonardo_iasi/Zotero/storage/XK9P6I93/Meyer et al. - 2012 - A high-coverage genome sequence from an archaic De.pdf:application/pdf}
}

@article{sankararaman_combined_2016,
	title = {The {Combined} {Landscape} of {Denisovan} and {Neanderthal} {Ancestry} in {Present}-{Day} {Humans}},
	volume = {26},
	issn = {0960-9822},
	url = {http://www.sciencedirect.com/science/article/pii/S0960982216302470},
	doi = {10.1016/j.cub.2016.03.037},
	abstract = {Summary
Some present-day humans derive up to ∼5\% [1] of their ancestry from archaic Denisovans, an even larger proportion than the ∼2\% from Neanderthals [2]. We developed methods that can disambiguate the locations of segments of Denisovan and Neanderthal ancestry in present-day humans and applied them to 257 high-coverage genomes from 120 diverse populations, among which were 20 individual Oceanians with high Denisovan ancestry [3]. In Oceanians, the average size of Denisovan fragments is larger than Neanderthal fragments, implying a more recent average date of Denisovan admixture in the history of these populations (p = 0.00004). We document more Denisovan ancestry in South Asia than is expected based on existing models of history, reflecting a previously undocumented mixture related to archaic humans (p = 0.0013). Denisovan ancestry, just like Neanderthal ancestry, has been deleterious on a modern human genetic background, as reflected by its depletion near genes. Finally, the reduction of both archaic ancestries is especially pronounced on chromosome X and near genes more highly expressed in testes than other tissues (p = 1.2 × 10−7 to 3.2 × 10−7 for Denisovan and 2.2 × 10−3 to 2.9 × 10−3 for Neanderthal ancestry even after controlling for differences in level of selective constraint across gene classes). This suggests that reduced male fertility may be a general feature of mixtures of human populations diverged by {\textgreater}500,000 years.},
	number = {9},
	journal = {Current Biology},
	author = {Sankararaman, Sriram and Mallick, Swapan and Patterson, Nick and Reich, David},
	month = may,
	year = {2016},
	pages = {1241--1247}
}

@article{vernot_excavating_2016,
	title = {Excavating {Neandertal} and {Denisovan} {DNA} from the genomes of {Melanesian} individuals},
	volume = {352},
	copyright = {Copyright © 2016, American Association for the Advancement of Science},
	issn = {0036-8075, 1095-9203},
	url = {https://science.sciencemag.org/content/352/6282/235},
	doi = {10.1126/science.aad9416},
	abstract = {{\textless}p{\textgreater}Although Neandertal sequences that persist in the genomes of modern humans have been identified in Eurasians, comparable studies in people whose ancestors hybridized with both Neandertals and Denisovans are lacking. We developed an approach to identify DNA inherited from multiple archaic hominin ancestors and applied it to whole-genome sequences from 1523 geographically diverse individuals, including 35 previously unknown Island Melanesian genomes. In aggregate, we recovered 1.34 gigabases and 303 megabases of the Neandertal and Denisovan genome, respectively. We use these maps of archaic sequences to show that Neandertal admixture occurred multiple times in different non-African populations, characterize genomic regions that are significantly depleted of archaic sequences, and identify signatures of adaptive introgression.{\textless}/p{\textgreater}},
	language = {en},
	number = {6282},
	urldate = {2019-07-30},
	journal = {Science},
	author = {Vernot, Benjamin and Tucci, Serena and Kelso, Janet and Schraiber, Joshua G. and Wolf, Aaron B. and Gittelman, Rachel M. and Dannemann, Michael and Grote, Steffi and McCoy, Rajiv C. and Norton, Heather and Scheinfeldt, Laura B. and Merriwether, David A. and Koki, George and Friedlaender, Jonathan S. and Wakefield, Jon and Pääbo, Svante and Akey, Joshua M.},
	month = apr,
	year = {2016},
	pmid = {26989198},
	pages = {235--239},
	file = {Full Text PDF:/home/leonardo_iasi/Zotero/storage/3FQJ77Q2/Vernot et al. - 2016 - Excavating Neandertal and Denisovan DNA from the g.pdf:application/pdf;Snapshot:/home/leonardo_iasi/Zotero/storage/Q5UDGRS6/677220.html:text/html}
}

@article{dannemann_something_2018,
	series = {Genetics of {Human} {Origins}},
	title = {Something old, something borrowed: admixture and adaptation in human evolution},
	volume = {53},
	issn = {0959-437X},
	shorttitle = {Something old, something borrowed},
	url = {http://www.sciencedirect.com/science/article/pii/S0959437X17301855},
	doi = {10.1016/j.gde.2018.05.009},
	abstract = {The sequencing of ancient DNA from archaic humans—Neanderthals and Denisovans—has revealed that modern and archaic humans interbred at least twice during the Pleistocene. The field of human paleogenomics has now turned its attention towards understanding the nature of this genetic legacy in the gene pool of present-day humans. What exactly did modern humans obtain from interbreeding with Neanderthals and Denisovans? Was the introgressed genetic material beneficial, neutral or maladaptive? Can differences in phenotypes among present-day human populations be explained by archaic human introgression? These questions are of prime importance for our understanding of recent human evolution, but will require careful computational modeling and extensive functional assays before they can be answered in full. Here, we review the recent literature characterizing introgressed DNA and the likely biological consequences for their modern human carriers. We focus particularly on archaic human haplotypes that were beneficial to modern humans as they expanded across the globe, and on ways to understand how populations harboring these haplotypes evolved over time.},
	urldate = {2019-09-24},
	journal = {Current Opinion in Genetics \& Development},
	author = {Dannemann, Michael and Racimo, Fernando},
	month = dec,
	year = {2018},
	pages = {1--8},
	file = {ScienceDirect Full Text PDF:/home/leonardo_iasi/Zotero/storage/TLKN3KCI/Dannemann and Racimo - 2018 - Something old, something borrowed admixture and a.pdf:application/pdf;ScienceDirect Snapshot:/home/leonardo_iasi/Zotero/storage/MD7TVRMB/S0959437X17301855.html:text/html}
}

@article{harrison_hybridization_2014,
	title = {Hybridization, {Introgression}, and the {Nature} of {Species} {Boundaries}},
	volume = {105},
	issn = {0022-1503},
	url = {https://academic.oup.com/jhered/article/105/S1/795/2961884},
	doi = {10.1093/jhered/esu033},
	abstract = {Species can be defined as populations that are diagnosably distinct, reproductively isolated, cohesive, or exclusive groups of organisms. Boundaries between spe},
	language = {en},
	number = {S1},
	urldate = {2020-02-26},
	journal = {Journal of Heredity},
	author = {Harrison, Richard G. and Larson, Erica L.},
	month = jan,
	year = {2014},
	pages = {795--809},
	file = {Full Text PDF:/home/leonardo_iasi/Zotero/storage/VZNAM8X9/Harrison and Larson - 2014 - Hybridization, Introgression, and the Nature of Sp.pdf:application/pdf;Snapshot:/home/leonardo_iasi/Zotero/storage/S9YSXDH3/2961884.html:text/html}
}

@article{moorjani_history_2011,
	title = {The {History} of {African} {Gene} {Flow} into {Southern} {Europeans}, {Levantines}, and {Jews}},
	volume = {7},
	url = {https://doi.org/10.1371/journal.pgen.1001373},
	doi = {10.1371/journal.pgen.1001373},
	abstract = {Author Summary Southern Europeans and Middle Eastern populations are known to have inherited a small percentage of their genetic material from recent sub-Saharan African migrations, but there has been no estimate of the exact proportion of this gene flow, or of its date. Here, we apply genomic methods to show that the proportion of African ancestry in many Southern European groups is 1\%–3\%, in Middle Eastern groups is 4\%–15\%, and in Jewish groups is 3\%–5\%. To estimate the dates when the mixture occurred, we develop a novel method that estimates the size of chromosomal segments of distinct ancestry in individuals of mixed ancestry. We verify using computer simulations that the method produces useful estimates of population mixture dates up to 300 generations in the past. By applying the method to West Eurasians, we show that the dates in Southern Europeans are consistent with events during the Roman Empire and subsequent Arab migrations. The dates in the Jewish groups are older, consistent with events in classical or biblical times that may have occurred in the shared history of Jewish populations.},
	number = {4},
	journal = {PLOS Genetics},
	author = {Moorjani, Priya and Patterson, Nick and Hirschhorn, Joel N. and Keinan, Alon and Hao, Li and Atzmon, Gil and Burns, Edward and Ostrer, Harry and Price, Alkes L. and Reich, David},
	month = apr,
	year = {2011},
	pages = {e1001373}
}

@article{pool_inference_2009,
	title = {Inference of {Historical} {Changes} in {Migration} {Rate} {From} the {Lengths} of {Migrant} {Tracts}},
	volume = {181},
	copyright = {Copyright © 2009 by the Genetics Society of America},
	issn = {0016-6731, 1943-2631},
	url = {https://www.genetics.org/content/181/2/711},
	doi = {10.1534/genetics.108.098095},
	abstract = {After migrant chromosomes enter a population, they are progressively sliced into smaller pieces by recombination. Therefore, the length distribution of “migrant tracts” (chromosome segments with recent migrant ancestry) contains information about historical patterns of migration. Here we introduce a theoretical framework describing the migrant tract length distribution and propose a likelihood inference method to test demographic hypotheses and estimate parameters related to a historical change in migration rate. Applying this method to data from the hybridizing subspecies Mus musculus domesticus and M. m. musculus, we find evidence for an increase in the rate of hybridization. Our findings could indicate an evolutionary trajectory toward fusion rather than speciation in these taxa.},
	language = {en},
	number = {2},
	urldate = {2019-07-03},
	journal = {Genetics},
	author = {Pool, John E. and Nielsen, Rasmus},
	month = feb,
	year = {2009},
	pmid = {19087958},
	pages = {711--719},
	file = {Full Text PDF:/home/leonardo_iasi/Zotero/storage/GJ575JB8/Pool and Nielsen - 2009 - Inference of Historical Changes in Migration Rate .pdf:application/pdf;Snapshot:/home/leonardo_iasi/Zotero/storage/9BFCW5N5/711.html:text/html}
}

@article{gravel_population_2012,
	title = {Population {Genetics} {Models} of {Local} {Ancestry}},
	volume = {191},
	copyright = {Copyright © 2012 by the Genetics Society of America},
	issn = {0016-6731, 1943-2631},
	url = {https://www.genetics.org/content/191/2/607},
	doi = {10.1534/genetics.112.139808},
	abstract = {Migrations have played an important role in shaping the genetic diversity of human populations. Understanding genomic data thus requires careful modeling of historical gene flow. Here we consider the effect of relatively recent population structure and gene flow and interpret genomes of individuals that have ancestry from multiple source populations as mosaics of segments originating from each population. This article describes general and tractable models for local ancestry patterns with a focus on the length distribution of continuous ancestry tracts and the variance in total ancestry proportions among individuals. The models offer improved agreement with Wright–Fisher simulation data when compared to the state-of-the art and can be used to infer time-dependent migration rates from multiple populations. Considering HapMap African-American (ASW) data, we find that a model with two distinct phases of “European” gene flow significantly improves the modeling of both tract lengths and ancestry variances.},
	language = {en},
	number = {2},
	urldate = {2019-07-03},
	journal = {Genetics},
	author = {Gravel, Simon},
	month = jun,
	year = {2012},
	pmid = {22491189},
	keywords = {admixture, demographic inference, gene flow, local ancestry, population structure},
	pages = {607--619},
	file = {Full Text PDF:/home/leonardo_iasi/Zotero/storage/9JJNL39X/Gravel - 2012 - Population Genetics Models of Local Ancestry.pdf:application/pdf;Snapshot:/home/leonardo_iasi/Zotero/storage/K7CV9CU4/607.html:text/html}
}

@article{liang_lengths_2014,
	title = {The {Lengths} of {Admixture} {Tracts}},
	volume = {197},
	copyright = {Copyright © 2014 by the Genetics Society of America},
	issn = {0016-6731, 1943-2631},
	url = {https://www.genetics.org/content/197/3/953},
	doi = {10.1534/genetics.114.162362},
	abstract = {The distribution of admixture tract lengths has received considerable attention, in part because it can be used to infer the timing of past gene flow events between populations. It is commonly assumed that these lengths can be modeled as independently and identically distributed (iid) exponential random variables. This assumption is fundamental for many popular methods that analyze admixture using hidden Markov models. We compare the expected distribution of admixture tract lengths under a number of population-genetic models to the distribution predicted by the Wright–Fisher model with recombination. We show that under the latter model, the assumption of iid exponential tract lengths does not hold for recent or for ancient admixture events and that relying on this assumption can lead to false positives when inferring the number of admixture events. To further investigate the tract-length distribution, we develop a dyadic interval-based stochastic process for generating admixture tracts. This representation is useful for analyzing admixture tract-length distributions for populations with recent admixture, a scenario in which existing models perform poorly.},
	language = {en},
	number = {3},
	urldate = {2019-07-31},
	journal = {Genetics},
	author = {Liang, Mason and Nielsen, Rasmus},
	month = jul,
	year = {2014},
	pmid = {24770332},
	keywords = {admixture, admixture tracts, hidden Markov model, migrant tracts},
	pages = {953--967},
	file = {Full Text PDF:/home/leonardo_iasi/Zotero/storage/W7NHWESM/Liang and Nielsen - 2014 - The Lengths of Admixture Tracts.pdf:application/pdf;Snapshot:/home/leonardo_iasi/Zotero/storage/PQPRL5KF/953.html:text/html}
}

@article{pugach_dating_2011,
	title = {Dating the age of admixture via wavelet transform analysis of genome-wide data},
	volume = {12},
	issn = {1474-760X},
	url = {https://doi.org/10.1186/gb-2011-12-2-r19},
	doi = {10.1186/gb-2011-12-2-r19},
	abstract = {We describe a PCA-based genome scan approach to analyze genome-wide admixture structure, and introduce wavelet transform analysis as a method for estimating the time of admixture. We test the wavelet transform method with simulations and apply it to genome-wide SNP data from eight admixed human populations. The wavelet transform method offers better resolution than existing methods for dating admixture, and can be applied to either SNP or sequence data from humans or other species.},
	number = {2},
	urldate = {2019-07-03},
	journal = {Genome Biology},
	author = {Pugach, Irina and Matveyev, Rostislav and Wollstein, Andreas and Kayser, Manfred and Stoneking, Mark},
	month = feb,
	year = {2011},
	pages = {R19},
	file = {Full Text PDF:/home/leonardo_iasi/Zotero/storage/N7U6SJCL/Pugach et al. - 2011 - Dating the age of admixture via wavelet transform .pdf:application/pdf;Snapshot:/home/leonardo_iasi/Zotero/storage/QT88M9EF/gb-2011-12-2-r19.html:text/html}
}

@article{sankararaman_date_2012,
	title = {The {Date} of {Interbreeding} between {Neandertals} and {Modern} {Humans}},
	volume = {8},
	url = {https://doi.org/10.1371/journal.pgen.1002947},
	doi = {10.1371/journal.pgen.1002947},
	abstract = {Author Summary One of the key discoveries from the analysis of the Neandertal genome is that Neandertals share more genetic variants with non-Africans than with Africans. This observation is consistent with two hypotheses: interbreeding between Neandertals and modern humans after modern humans emerged out of Africa or population structure in the ancestors of Neandertals and modern humans. These hypotheses make different predictions about the date of last gene exchange between the ancestors of Neandertals and modern non-Africans. We estimate this date by measuring the extent of linkage disequilibrium (LD) in the genomes of present-day Europeans and find that the last gene flow from Neandertals into Europeans likely occurred 37,000–86,000 years before the present (BP), and most likely 47,000–65,000 years ago. This supports the recent interbreeding hypothesis and suggests that interbreeding occurred when modern humans carrying Upper Paleolithic technologies encountered Neandertals as they expanded out of Africa.},
	number = {10},
	journal = {PLOS Genetics},
	author = {Sankararaman, Sriram and Patterson, Nick and Li, Heng and Pääbo, Svante and Reich, David},
	month = oct,
	year = {2012},
	pages = {e1002947}
}

@article{loh_inferring_2013,
	title = {Inferring {Admixture} {Histories} of {Human} {Populations} {Using} {Linkage} {Disequilibrium}},
	volume = {193},
	url = {http://www.genetics.org/content/193/4/1233.abstract},
	doi = {10.1534/genetics.112.147330},
	abstract = {Long-range migrations and the resulting admixtures between populations have been important forces shaping human genetic diversity. Most existing methods for detecting and reconstructing historical admixture events are based on allele frequency divergences or patterns of ancestry segments in chromosomes of admixed individuals. An emerging new approach harnesses the exponential decay of admixture-induced linkage disequilibrium (LD) as a function of genetic distance. Here, we comprehensively develop LD-based inference into a versatile tool for investigating admixture. We present a new weighted LD statistic that can be used to infer mixture proportions as well as dates with fewer constraints on reference populations than previous methods. We define an LD-based three-population test for admixture and identify scenarios in which it can detect admixture events that previous formal tests cannot. We further show that we can uncover phylogenetic relationships among populations by comparing weighted LD curves obtained using a suite of references. Finally, we describe several improvements to the computation and fitting of weighted LD curves that greatly increase the robustness and speed of the calculations. We implement all of these advances in a software package, ALDER, which we validate in simulations and apply to test for admixture among all populations from the Human Genome Diversity Project (HGDP), highlighting insights into the admixture history of Central African Pygmies, Sardinians, and Japanese.},
	number = {4},
	journal = {Genetics},
	author = {Loh, Po-Ru and Lipson, Mark and Patterson, Nick and Moorjani, Priya and Pickrell, Joseph K. and Reich, David and Berger, Bonnie},
	month = apr,
	year = {2013},
	pages = {1233}
}

@article{pugach_gateway_2018,
	title = {The {Gateway} from {Near} into {Remote} {Oceania}: {New} {Insights} from {Genome}-{Wide} {Data}},
	volume = {35},
	issn = {0737-4038},
	shorttitle = {The {Gateway} from {Near} into {Remote} {Oceania}},
	url = {https://academic.oup.com/mbe/article/35/4/871/4782510},
	doi = {10.1093/molbev/msx333},
	abstract = {Abstract.  A widely accepted two-wave scenario of human settlement of Oceania involves the first out-of-Africa migration circa 50,000 years ago (ya), and the mo},
	language = {en},
	number = {4},
	urldate = {2019-07-03},
	journal = {Molecular Biology and Evolution},
	author = {Pugach, Irina and Duggan, Ana T. and Merriwether, D. Andrew and Friedlaender, Françoise R. and Friedlaender, Jonathan S. and Stoneking, Mark},
	month = apr,
	year = {2018},
	pages = {871--886},
	file = {Full Text PDF:/home/leonardo_iasi/Zotero/storage/YBFKYPWC/Pugach et al. - 2018 - The Gateway from Near into Remote Oceania New Ins.pdf:application/pdf;Snapshot:/home/leonardo_iasi/Zotero/storage/67U5L7WM/4782510.html:text/html}
}

@article{jacobs_multiple_2019,
	title = {Multiple {Deeply} {Divergent} {Denisovan} {Ancestries} in {Papuans}},
	volume = {177},
	issn = {0092-8674, 1097-4172},
	url = {https://www.cell.com/cell/abstract/S0092-8674(19)30218-1},
	doi = {10.1016/j.cell.2019.02.035},
	language = {English},
	number = {4},
	urldate = {2019-07-03},
	journal = {Cell},
	author = {Jacobs, Guy S. and Hudjashov, Georgi and Saag, Lauri and Kusuma, Pradiptajati and Darusallam, Chelzie C. and Lawson, Daniel J. and Mondal, Mayukh and Pagani, Luca and Ricaut, François-Xavier and Stoneking, Mark and Metspalu, Mait and Sudoyo, Herawati and Lansing, J. Stephen and Cox, Murray P.},
	month = may,
	year = {2019},
	pmid = {30981557},
	keywords = {Denisovan, Neanderthal, archaic ancestry, Indonesia, Island Southeast Asia, New Guinea},
	pages = {1010--1021.e32},
	file = {Snapshot:/home/leonardo_iasi/Zotero/storage/YB8QZLSV/S0092-8674(19)30218-1.html:text/html}
}

@article{hellenthal_genetic_2014,
	title = {A {Genetic} {Atlas} of {Human} {Admixture} {History}},
	volume = {343},
	copyright = {Copyright © 2014, American Association for the Advancement of Science},
	issn = {0036-8075, 1095-9203},
	url = {https://science.sciencemag.org/content/343/6172/747},
	doi = {10.1126/science.1243518},
	abstract = {Modern genetic data combined with appropriate statistical methods have the potential to contribute substantially to our understanding of human history. We have developed an approach that exploits the genomic structure of admixed populations to date and characterize historical mixture events at fine scales. We used this to produce an atlas of worldwide human admixture history, constructed by using genetic data alone and encompassing over 100 events occurring over the past 4000 years. We identified events whose dates and participants suggest they describe genetic impacts of the Mongol empire, Arab slave trade, Bantu expansion, first millennium CE migrations in Eastern Europe, and European colonialism, as well as unrecorded events, revealing admixture to be an almost universal force shaping human populations.
The in-Laws Through History
Admixture, the result of previously distant populations meeting and breeding, leaves a genetic signal within the descendants' genomes. However, over time the signal decays and can be hard to trace. Hellenthal et al. (p. 747) describe a method, using a technique called chromosome painting, to follow the genetic traces of admixture back to the nearest extant population. The approach revealed details of worldwide human admixture history over the past 4000 years.
Evidence of human migrations over the past 4000 years is identified in existing genomes.
Evidence of human migrations over the past 4000 years is identified in existing genomes.},
	language = {en},
	number = {6172},
	urldate = {2020-02-26},
	journal = {Science},
	author = {Hellenthal, Garrett and Busby, George B. J. and Band, Gavin and Wilson, James F. and Capelli, Cristian and Falush, Daniel and Myers, Simon},
	month = feb,
	year = {2014},
	pmid = {24531965},
	pages = {747--751},
	file = {Full Text PDF:/home/leonardo_iasi/Zotero/storage/IPXFIRA5/Hellenthal et al. - 2014 - A Genetic Atlas of Human Admixture History.pdf:application/pdf;Snapshot:/home/leonardo_iasi/Zotero/storage/7XG8WSCI/747.html:text/html}
}

@article{falush_inference_2003,
	title = {Inference of {Population} {Structure} {Using} {Multilocus} {Genotype} {Data}: {Linked} {Loci} and {Correlated} {Allele} {Frequencies}},
	volume = {164},
	copyright = {Copyright © 2003 by the Genetics Society of America},
	issn = {0016-6731, 1943-2631},
	shorttitle = {Inference of {Population} {Structure} {Using} {Multilocus} {Genotype} {Data}},
	url = {https://www.genetics.org/content/164/4/1567},
	abstract = {We describe extensions to the method of Pritchard et al. for inferring population structure from multilocus genotype data. Most importantly, we develop methods that allow for linkage between loci. The new model accounts for the correlations between linked loci that arise in admixed populations (“admixture linkage disequilibium”). This modification has several advantages, allowing (1) detection of admixture events farther back into the past, (2) inference of the population of origin of chromosomal regions, and (3) more accurate estimates of statistical uncertainty when linked loci are used. It is also of potential use for admixture mapping. In addition, we describe a new prior model for the allele frequencies within each population, which allows identification of subtle population subdivisions that were not detectable using the existing method. We present results applying the new methods to study admixture in African-Americans, recombination in Helicobacter pylori, and drift in populations of Drosophila melanogaster. The methods are implemented in a program, structure, version 2.0, which is available at http://pritch.bsd.uchicago.edu.},
	language = {en},
	number = {4},
	urldate = {2020-01-24},
	journal = {Genetics},
	author = {Falush, Daniel and Stephens, Matthew and Pritchard, Jonathan K.},
	month = aug,
	year = {2003},
	pmid = {12930761},
	pages = {1567--1587},
	file = {Full Text PDF:/home/leonardo_iasi/Zotero/storage/8LKHW2FC/Falush et al. - 2003 - Inference of Population Structure Using Multilocus.pdf:application/pdf;Snapshot:/home/leonardo_iasi/Zotero/storage/PG73PNQX/1567.html:text/html}
}

@article{chimusa_dating_2018,
	title = {Dating admixture events is unsolved problem in multi-way admixed populations},
	url = {https://academic.oup.com/bib/advance-article/doi/10.1093/bib/bby112/5168590},
	doi = {10.1093/bib/bby112},
	abstract = {Abstract.  Advances in human sequencing technologies, coupled with statistical and computational tools, have fostered the development of methods for dating admi},
	language = {en},
	urldate = {2019-07-30},
	journal = {Briefings in Bioinformatics},
	month = nov,
	year = {2018},
	author = {Chimusa, Emile R. and Defo, Joel and Thami, Prisca K. and Awany, Denis and Mulisa, Delesa D. and Allali, Imane and Ghazal, Hassan and Moussa, Ahmed and Mazandu, Gaston K.},
	file = {Full Text PDF:/home/leonardo_iasi/Zotero/storage/QYSQBT9R/Chimusa et al. - Dating admixture events is unsolved problem in mul.pdf:application/pdf;Snapshot:/home/leonardo_iasi/Zotero/storage/AMRKBVNC/5168590.html:text/html}
}

@article{chakraborty_admixture_1988,
	title = {Admixture as a tool for finding linked genes and detecting that difference from allelic association between loci},
	volume = {85},
	issn = {0027-8424, 1091-6490},
	url = {https://www.pnas.org/content/85/23/9119},
	doi = {10.1073/pnas.85.23.9119},
	abstract = {Admixture between genetically different populations may produce gametic association between gene loci as a function of the genetic difference between parental populations and the admixture rate. This association decays as a function of time since admixture and the recombination rate between the loci. Admixture between genetically long-separated human populations has been frequent in the centuries since the age of exploration and colonization, resulting in numerous hybrid descendant populations today, as in the Americas. This represents a natural experiment for genetic epidemiology and anthropology, in which to use polymorphic marker loci (e.g., restriction fragment length polymorphisms) and disequilibrium to infer a genetic basis for traits of interest. In this paper we show that substantial disequilibrium remains today under widely applicable situations, which can be detected without requiring inordinately close linkage between trait and marker loci. Very disparate parental allele frequencies produce large disequilibrium, but the sample size needed to detect such levels of disequilibrium can be large due to the skewed haplotype frequency distribution in the admixed population. Such situations, however, provide power to differentiate between disequilibrium due just to population mixing from that due to physical linkage of loci--i.e., to help map the genetic locus of the trait. A gradient of admixture levels between the same parental populations may be used to test genetic models by relating admixture to disequilibrium levels.},
	language = {en},
	number = {23},
	urldate = {2020-01-27},
	journal = {Proceedings of the National Academy of Sciences},
	author = {Chakraborty, R. and Weiss, K. M.},
	month = dec,
	year = {1988},
	pmid = {3194414},
	pages = {9119--9123},
	file = {Full Text PDF:/home/leonardo_iasi/Zotero/storage/JQB28HJK/Chakraborty and Weiss - 1988 - Admixture as a tool for finding linked genes and d.pdf:application/pdf;Snapshot:/home/leonardo_iasi/Zotero/storage/CHQLR5UQ/9119.html:text/html}
}

@article{stephens_mapping_1994,
	title = {Mapping by admixture linkage disequilibrium in human populations: limits and guidelines},
	volume = {55},
	issn = {0002-9297},
	shorttitle = {Mapping by admixture linkage disequilibrium in human populations},
	abstract = {Certain human hereditary conditions, notably those with low penetrance and those which require an environmental event such as infectious disease exposure, are difficult to localize in pedigree analysis, because of uncertainty in the phenotype of an affected patient's relatives. An approach to locating these genes in human cohort studies would be to use association analysis, which depends on linkage disequilibrium of flanking polymorphic DNA markers. In theory, a high degree of linkage disequilibrium between genes separated by 10-20 cM will be generated and persist in populations that have a history of recent (3-20 generations ago) admixture between genetically differentiated racial groups, such as has occurred in African Americans and Hispanic populations. We have conducted analytic and computer simulations to quantify the effect of genetic, genomic, and population parameters that affect the amount and ascertainment of linkage disequilibrium in populations with a history of genetic admixture. Our goal is to thoroughly explore the ranges of all relevant parameters or factors (e.g., sample size and degree of genetic differentiation between populations) that may be involved in gene localization studies, in hopes of prescribing guidelines for an efficient mapping strategy. The results provide reasonable limits on sample size (200-300 patients), marker number (200-300 in 20-cM intervals), and allele differentiation (loci with allele frequency difference of {\textgreater} or = .3 between admixed parent populations) to produce an efficient approach ({\textgreater} 95\% ascertainment) for locating genes not easily tracked in human pedigrees.},
	language = {eng},
	number = {4},
	journal = {American Journal of Human Genetics},
	author = {Stephens, J. C. and Briscoe, D. and O'Brien, S. J.},
	month = oct,
	year = {1994},
	pmid = {7942858},
	pmcid = {PMC1918304},
	keywords = {DNA, Humans, Alleles, Animals, Cohort Studies, False Positive Reactions, Feasibility Studies, Gene Frequency, Genetic Diseases, Inborn, Genetic Markers, Genetic Techniques, Guidelines as Topic, Hominidae, Linkage Disequilibrium, Models, Genetic, Polymorphism, Genetic},
	pages = {809--824}
}

@article{wall_detecting_2000,
	title = {Detecting ancient admixture in humans using sequence polymorphism data.},
	volume = {154},
	issn = {0016-6731},
	url = {https://www.ncbi.nlm.nih.gov/pmc/articles/PMC1460992/},
	abstract = {A debate of long-standing interest in human evolution centers around whether archaic human populations (such as the Neanderthals) have contributed to the modern gene pool. A model of ancient population structure with recent mixing is introduced, and it is determined how much information (i.e., sequence data from how many unlinked nuclear loci) would be necessary to distinguish between different demographic scenarios. It is found that approximately 50-100 loci are necessary if plausible parameter estimates are used. There are not enough data available at the present to support either the "single origin" or the "multiregional" model of modern human evolution. However, this information should be available in a few years.},
	number = {3},
	urldate = {2019-07-30},
	journal = {Genetics},
	author = {Wall, J D},
	month = mar,
	year = {2000},
	pmid = {10757768},
	pmcid = {PMC1460992},
	pages = {1271--1279},
	file = {PubMed Central Full Text PDF:/home/leonardo_iasi/Zotero/storage/6MZKLGME/Wall - 2000 - Detecting ancient admixture in humans using sequen.pdf:application/pdf}
}

@article{patterson_methods_2004,
	title = {Methods for {High}-{Density} {Admixture} {Mapping} of {Disease} {Genes}},
	volume = {74},
	issn = {0002-9297},
	url = {http://www.sciencedirect.com/science/article/pii/S0002929707643638},
	doi = {10.1086/420871},
	abstract = {Admixture mapping (also known as “mapping by admixture linkage disequilibrium,” or MALD) has been proposed as an efficient approach to localizing disease-causing variants that differ in frequency (because of either drift or selection) between two historically separated populations. Near a disease gene, patient populations descended from the recent mixing of two or more ethnic groups should have an increased probability of inheriting the alleles derived from the ethnic group that carries more disease-susceptibility alleles. The central attraction of admixture mapping is that, since gene flow has occurred recently in modern populations (e.g., in African and Hispanic Americans in the past 20 generations), it is expected that admixture-generated linkage disequilibrium should extend for many centimorgans. High-resolution marker sets are now becoming available to test this approach, but progress will require (a) computational methods to infer ancestral origin at each point in the genome and (b) empirical characterization of the general properties of linkage disequilibrium due to admixture. Here we describe statistical methods to estimate the ancestral origin of a locus on the basis of the composite genotypes of linked markers, and we show that this approach accurately estimates states of ancestral origin along the genome. We apply this approach to show that strong admixture linkage disequilibrium extends, on average, for 17 cM in African Americans. Finally, we present power calculations under varying models of disease risk, sample size, and proportions of ancestry. Studying ∼2,500 markers in ∼2,500 patients should provide power to detect many regions contributing to common disease. A particularly important result is that the power of an admixture mapping study to detect a locus will be nearly the same for a wide range of mixture scenarios: the mixture proportion should be 10\%–90\% from both ancestral populations.},
	language = {en},
	number = {5},
	urldate = {2020-01-28},
	journal = {The American Journal of Human Genetics},
	author = {Patterson, Nick and Hattangadi, Neil and Lane, Barton and Lohmueller, Kirk E. and Hafler, David A. and Oksenberg, Jorge R. and Hauser, Stephen L. and Smith, Michael W. and O’Brien, Stephen J. and Altshuler, David and Daly, Mark J. and Reich, David},
	month = may,
	year = {2004},
	pages = {979--1000},
	file = {ScienceDirect Full Text PDF:/home/leonardo_iasi/Zotero/storage/2XN6MG4S/Patterson et al. - 2004 - Methods for High-Density Admixture Mapping of Dise.pdf:application/pdf;ScienceDirect Snapshot:/home/leonardo_iasi/Zotero/storage/NI2NYB34/S0002929707643638.html:text/html}
}

@article{price_sensitive_2009,
	title = {Sensitive {Detection} of {Chromosomal} {Segments} of {Distinct} {Ancestry} in {Admixed} {Populations}},
	volume = {5},
	issn = {1553-7404},
	url = {https://journals.plos.org/plosgenetics/article?id=10.1371/journal.pgen.1000519},
	doi = {10.1371/journal.pgen.1000519},
	abstract = {Identifying the ancestry of chromosomal segments of distinct ancestry has a wide range of applications from disease mapping to learning about history. Most methods require the use of unlinked markers; but, using all markers from genome-wide scanning arrays, it should in principle be possible to infer the ancestry of even very small segments with exquisite accuracy. We describe a method, HAPMIX, which employs an explicit population genetic model to perform such local ancestry inference based on fine-scale variation data. We show that HAPMIX outperforms other methods, and we explore its utility for inferring ancestry, learning about ancestral populations, and inferring dates of admixture. We validate the method empirically by applying it to populations that have experienced recent and ancient admixture: 935 African Americans from the United States and 29 Mozabites from North Africa. HAPMIX will be of particular utility for mapping disease genes in recently admixed populations, as its accurate estimates of local ancestry permit admixture and case-control association signals to be combined, enabling more powerful tests of association than with either signal alone.},
	number = {6},
	urldate = {2019-08-01},
	journal = {PLOS Genetics},
	author = {Price, Alkes L. and Tandon, Arti and Patterson, Nick and Barnes, Kathleen C. and Rafaels, Nicholas and Ruczinski, Ingo and Beaty, Terri H. and Mathias, Rasika and Reich, David and Myers, Simon},
	month = jun,
	year = {2009},
	keywords = {Europe, Haplotypes, Population genetics, Simulation and modeling, African American people, Computer software, Disease surveillance, Hidden Markov models},
	pages = {e1000519},
	file = {Full Text PDF:/home/leonardo_iasi/Zotero/storage/A8XCIB58/Price et al. - 2009 - Sensitive Detection of Chromosomal Segments of Dis.pdf:application/pdf;Snapshot:/home/leonardo_iasi/Zotero/storage/8635NB59/citation.html:text/html}
}

@article{lawson_inference_2012,
	title = {Inference of {Population} {Structure} using {Dense} {Haplotype} {Data}},
	volume = {8},
	issn = {1553-7404},
	url = {https://journals.plos.org/plosgenetics/article?id=10.1371/journal.pgen.1002453},
	doi = {10.1371/journal.pgen.1002453},
	abstract = {The advent of genome-wide dense variation data provides an opportunity to investigate ancestry in unprecedented detail, but presents new statistical challenges. We propose a novel inference framework that aims to efficiently capture information on population structure provided by patterns of haplotype similarity. Each individual in a sample is considered in turn as a recipient, whose chromosomes are reconstructed using chunks of DNA donated by the other individuals. Results of this “chromosome painting” can be summarized as a “coancestry matrix,” which directly reveals key information about ancestral relationships among individuals. If markers are viewed as independent, we show that this matrix almost completely captures the information used by both standard Principal Components Analysis (PCA) and model-based approaches such as STRUCTURE in a unified manner. Furthermore, when markers are in linkage disequilibrium, the matrix combines information across successive markers to increase the ability to discern fine-scale population structure using PCA. In parallel, we have developed an efficient model-based approach to identify discrete populations using this matrix, which offers advantages over PCA in terms of interpretability and over existing clustering algorithms in terms of speed, number of separable populations, and sensitivity to subtle population structure. We analyse Human Genome Diversity Panel data for 938 individuals and 641,000 markers, and we identify 226 populations reflecting differences on continental, regional, local, and family scales. We present multiple lines of evidence that, while many methods capture similar information among strongly differentiated groups, more subtle population structure in human populations is consistently present at a much finer level than currently available geographic labels and is only captured by the haplotype-based approach. The software used for this article, ChromoPainter and fineSTRUCTURE, is available from http://www.paintmychromosomes.com/.},
	language = {en},
	number = {1},
	urldate = {2019-07-30},
	journal = {PLOS Genetics},
	author = {Lawson, Daniel John and Hellenthal, Garrett and Myers, Simon and Falush, Daniel},
	month = jan,
	year = {2012},
	keywords = {Europe, Algorithms, Genetic loci, Haplotypes, Phylogenetic analysis, Population genetics, Principal component analysis, Simulation and modeling},
	pages = {e1002453},
	file = {Full Text PDF:/home/leonardo_iasi/Zotero/storage/6HZDGQR3/Lawson et al. - 2012 - Inference of Population Structure using Dense Hapl.pdf:application/pdf;Snapshot:/home/leonardo_iasi/Zotero/storage/YMBI89MY/article.html:text/html}
}

@article{racimo_signatures_2017,
	title = {Signatures of {Archaic} {Adaptive} {Introgression} in {Present}-{Day} {Human} {Populations}},
	volume = {34},
	issn = {0737-4038},
	url = {https://www.ncbi.nlm.nih.gov/pmc/articles/PMC5400396/},
	doi = {10.1093/molbev/msw216},
	abstract = {Comparisons of DNA from archaic and modern humans show that these groups interbred, and in some cases received an evolutionary advantage from doing so. This process—adaptive introgression—may lead to a faster rate of adaptation than is predicted from models with mutation and selection alone. Within the last couple of years, a series of studies have identified regions of the genome that are likely examples of adaptive introgression. In many cases, once a region was ascertained as being introgressed, commonly used statistics based on both haplotype as well as allele frequency information were employed to test for positive selection. Introgression by itself, however, changes both the haplotype structure and the distribution of allele frequencies, thus confounding traditional tests for detecting positive selection. Therefore, patterns generated by introgression alone may lead to false inferences of positive selection. Here we explore models involving both introgression and positive selection to investigate the behavior of various statistics under adaptive introgression. In particular, we find that the number and allelic frequencies of sites that are uniquely shared between archaic humans and specific present-day populations are particularly useful for detecting adaptive introgression. We then examine the 1000 Genomes dataset to characterize the landscape of uniquely shared archaic alleles in human populations. Finally, we identify regions that were likely subject to adaptive introgression and discuss some of the most promising candidate genes located in these regions.},
	number = {2},
	urldate = {2019-07-30},
	journal = {Molecular Biology and Evolution},
	author = {Racimo, Fernando and Marnetto, Davide and Huerta-Sánchez, Emilia},
	month = feb,
	year = {2017},
	pmid = {27756828},
	pmcid = {PMC5400396},
	pages = {296--317},
	file = {PubMed Central Full Text PDF:/home/leonardo_iasi/Zotero/storage/I76MGWIV/Racimo et al. - 2017 - Signatures of Archaic Adaptive Introgression in Pr.pdf:application/pdf}
}

@article{seguin_orlando_paleogenomics_2014,
	title = {Paleogenomics. {Genomic} structure in {Europeans} dating back at least 36,200 years},
	volume = {346},
	issn = {1095-9203},
	doi = {10.1126/science.aaa0114},
	abstract = {The origin of contemporary Europeans remains contentious. We obtained a genome sequence from Kostenki 14 in European Russia dating from 38,700 to 36,200 years ago, one of the oldest fossils of anatomically modern humans from Europe. We find that Kostenki 14 shares a close ancestry with the 24,000-year-old Mal'ta boy from central Siberia, European Mesolithic hunter-gatherers, some contemporary western Siberians, and many Europeans, but not eastern Asians. Additionally, the Kostenki 14 genome shows evidence of shared ancestry with a population basal to all Eurasians that also relates to later European Neolithic farmers. We find that Kostenki 14 contains more Neandertal DNA that is contained in longer tracts than present Europeans. Our findings reveal the timing of divergence of western Eurasians and East Asians to be more than 36,200 years ago and that European genomic structure today dates back to the Upper Paleolithic and derives from a metapopulation that at times stretched from Europe to central Asia.},
	language = {eng},
	number = {6213},
	journal = {Science (New York, N.Y.)},
	author = {Seguin-Orlando, Andaine and Korneliussen, Thorfinn S. and Sikora, Martin and Malaspinas, Anna-Sapfo and Manica, Andrea and Moltke, Ida and Albrechtsen, Anders and Ko, Amy and Margaryan, Ashot and Moiseyev, Vyacheslav and Goebel, Ted and Westaway, Michael and Lambert, David and Khartanovich, Valeri and Wall, Jeffrey D. and Nigst, Philip R. and Foley, Robert A. and Lahr, Marta Mirazon and Nielsen, Rasmus and Orlando, Ludovic and Willerslev, Eske},
	month = nov,
	year = {2014},
	pmid = {25378462},
	keywords = {Europe, DNA, European Continental Ancestry Group, Fossils, Genome, Human, Genomics, History, Ancient, Humans, Male, Siberia},
	pages = {1113--1118},
	file = {Accepted Version:/home/leonardo_iasi/Zotero/storage/CICEC5J6/Seguin-Orlando et al. - 2014 - Paleogenomics. Genomic structure in Europeans dati.pdf:application/pdf}
}


@article{moorjani_genetic_2016,
	title = {A genetic method for dating ancient genomes provides a direct estimate of human generation interval in the last 45,000 years},
	volume = {113},
	url = {http://www.pnas.org/content/113/20/5652.abstract},
	doi = {10.1073/pnas.1514696113},
	abstract = {We report a method for dating ancient human samples that uses the recombination clock. To infer the age of ancient genomes, we take advantage of the shared history of Neanderthal gene flow into non-Africans that occurred around 50,000 y ago and measure the amount of “missing evolution” in terms of recombination breakpoints in the ancient genome compared with present-day samples. We show that this method provides age estimates that are highly correlated to radiocarbon dates, thus documenting the promise of this approach. By studying the linear relationship between the dates of Neanderthal admixture and the radiocarbon dates, we obtain, to our knowledge, the first direct estimate of the historical generation interval of 26–30 y.The study of human evolution has been revolutionized by inferences from ancient DNA analyses. Key to these studies is the reliable estimation of the age of ancient specimens. High-resolution age estimates can often be obtained using radiocarbon dating, and, while precise and powerful, this method has some biases, making it of interest to directly use genetic data to infer a date for samples that have been sequenced. Here, we report a genetic method that uses the recombination clock. The idea is that an ancient genome has evolved less than the genomes of present-day individuals and thus has experienced fewer recombination events since the common ancestor. To implement this idea, we take advantage of the insight that all non-Africans have a common heritage of Neanderthal gene flow into their ancestors. Thus, we can estimate the date since Neanderthal admixture for present-day and ancient samples simultaneously and use the difference as a direct estimate of the ancient specimen’s age. We apply our method to date five Upper Paleolithic Eurasian genomes with radiocarbon dates between 12,000 and 45,000 y ago and show an excellent correlation of the genetic and 14C dates. By considering the slope of the correlation between the genetic dates, which are in units of generations, and the 14C dates, which are in units of years, we infer that the mean generation interval in humans over this period has been 26–30 y. Extensions of this methodology that use older shared events may be applicable for dating beyond the radiocarbon frontier.},
	number = {20},
	journal = {Proceedings of the National Academy of Sciences},
	author = {Moorjani, Priya and Sankararaman, Sriram and Fu, Qiaomei and Przeworski, Molly and Patterson, Nick and Reich, David},
	month = may,
	year = {2016},
	pages = {5652}
}

@article{kim_selection_2015,
	title = {Selection and {Reduced} {Population} {Size} {Cannot} {Explain} {Higher} {Amounts} of {Neandertal} {Ancestry} in {East} {Asian} than in {European} {Human} {Populations}},
	volume = {96},
	issn = {0002-9297},
	url = {https://www.ncbi.nlm.nih.gov/pmc/articles/PMC4375557/},
	doi = {10.1016/j.ajhg.2014.12.029},
	abstract = {It has been hypothesized that the greater proportion of Neandertal ancestry in East Asians than in Europeans is due to the fact that purifying selection is less effective at removing weakly deleterious Neandertal alleles from East Asian populations. Using simulations of a broad range of models of selection and demography, we have shown that this hypothesis cannot account for the higher proportion of Neandertal ancestry in East Asians than in Europeans. Instead, more complex demographic scenarios, most likely involving multiple pulses of Neandertal admixture, are required to explain the data.},
	number = {3},
	urldate = {2020-01-28},
	journal = {American Journal of Human Genetics},
	author = {Kim, Bernard Y. and Lohmueller, Kirk E.},
	month = mar,
	year = {2015},
	pmid = {25683122},
	pmcid = {PMC4375557},
	pages = {454--461},
	file = {PubMed Central Full Text PDF:/home/leonardo_iasi/Zotero/storage/B299EJVW/Kim and Lohmueller - 2015 - Selection and Reduced Population Size Cannot Expla.pdf:application/pdf}
}

@article{vernot_complex_2015,
	title = {Complex {History} of {Admixture} between {Modern} {Humans} and {Neandertals}},
	volume = {96},
	issn = {0002-9297},
	url = {https://www.ncbi.nlm.nih.gov/pmc/articles/PMC4375686/},
	doi = {10.1016/j.ajhg.2015.01.006},
	abstract = {Recent analyses have found that a substantial amount of the Neandertal genome persists in the genomes of contemporary non-African individuals. East Asians have, on average, higher levels of Neandertal ancestry than do Europeans, which might be due to differences in the efficiency of purifying selection, an additional pulse of introgression into East Asians, or other unexplored scenarios. To better define the scope of plausible models of archaic admixture between Neandertals and anatomically modern humans, we analyzed patterns of introgressed sequence in whole-genome data of 379 Europeans and 286 East Asians. We found that inferences of demographic history restricted to neutrally evolving genomic regions allowed a simple one-pulse model to be robustly rejected, suggesting that differences in selection cannot explain the differences in Neandertal ancestry. We show that two additional demographic models, involving either a second pulse of Neandertal gene flow into the ancestors of East Asians or a dilution of Neandertal lineages in Europeans by admixture with an unknown ancestral population, are consistent with the data. Thus, the history of admixture between modern humans and Neandertals is most likely more complex than previously thought.},
	number = {3},
	urldate = {2020-01-28},
	journal = {American Journal of Human Genetics},
	author = {Vernot, Benjamin and Akey, Joshua M.},
	month = mar,
	year = {2015},
	pmid = {25683119},
	pmcid = {PMC4375686},
	pages = {448--453},
	file = {PubMed Central Full Text PDF:/home/leonardo_iasi/Zotero/storage/U2L48H57/Vernot and Akey - 2015 - Complex History of Admixture between Modern Humans.pdf:application/pdf}
}

@article{browning_analysis_2018,
	title = {Analysis of {Human} {Sequence} {Data} {Reveals} {Two} {Pulses} of {Archaic} {Denisovan} {Admixture}},
	volume = {173},
	issn = {0092-8674, 1097-4172},
	url = {https://www.cell.com/cell/abstract/S0092-8674(18)30175-2},
	doi = {10.1016/j.cell.2018.02.031},
	language = {English},
	number = {1},
	urldate = {2019-07-03},
	journal = {Cell},
	author = {Browning, Sharon R. and Browning, Brian L. and Zhou, Ying and Tucci, Serena and Akey, Joshua M.},
	month = mar,
	year = {2018},
	pmid = {29551270},
	keywords = {ancient admixture, archaic introgression, Denisovan, Neanderthal, out-of-Africa migration},
	pages = {53--61.e9},
	file = {Full Text PDF:/home/leonardo_iasi/Zotero/storage/ISTGUH3A/Browning et al. - 2018 - Analysis of Human Sequence Data Reveals Two Pulses.pdf:application/pdf}
}

@article{shchur_distribution_2019,
	title = {On the distribution of tract lengths during adaptive introgression},
	copyright = {© 2019, Posted by Cold Spring Harbor Laboratory. This pre-print is available under a Creative Commons License (Attribution-NonCommercial-NoDerivs 4.0 International), CC BY-NC-ND 4.0, as described at http://creativecommons.org/licenses/by-nc-nd/4.0/},
	url = {https://www.biorxiv.org/content/10.1101/724815v1},
	doi = {10.1101/724815},
	abstract = {{\textless}h3{\textgreater}ABSTRACT{\textless}/h3{\textgreater} {\textless}p{\textgreater}Admixture is increasingly being recognized as an important factor in evolutionary genetics. The distribution of genomic admixture tracts, and the resulting effects on admixture linkage disequilibrium, can be used to date the timing of admixture between species or populations. However, the theory used for such prediction assumes selective neutrality despite the fact that many famous examples of admixture involve natural selection acting for or against admixture. In this paper, we investigate the effects of positive selection on the distribution of tract lengths. We develop a theoretical framework that relies on approximating the trajectory of the selected allele using a logistic function. By numerically calculating the expected allele trajectory, we also show that the approach can be extended to cases where the logistic approximation is poor due to the effects of genetic drift. Using simulations, we show that the model is highly accurate under most scenarios. We use the model to show that positive selection on average will tend to increase the admixture tract length. However, perhaps counter-intuitively, conditional on the allele frequency at the time of sampling, positive selection will actually produce shorter expected tract lengths. We discuss the consequences of our results in interpreting the timing of the introgression of EPAS1 from Denisovans into the ancestors of Tibetans.{\textless}/p{\textgreater}},
	language = {en},
	urldate = {2020-01-31},
	journal = {bioRxiv},
	author = {Shchur, Vladimir and Svedberg, Jesper and Medina, Paloma and Corbett-Detig, Russ and Nielsen, Rasmus},
	month = aug,
	year = {2019},
	pages = {724815},
	file = {Full Text PDF:/home/leonardo_iasi/Zotero/storage/T6R5VWIR/Shchur et al. - 2019 - On the distribution of tract lengths during adapti.pdf:application/pdf;Snapshot:/home/leonardo_iasi/Zotero/storage/AFNYVM8U/724815v1.html:text/html}
}

@article{mcvean_fine-scale_2004,
	title = {The {Fine}-{Scale} {Structure} of {Recombination} {Rate} {Variation} in the {Human} {Genome}},
	volume = {304},
	copyright = {American Association for the Advancement of Science},
	issn = {0036-8075, 1095-9203},
	url = {https://science.sciencemag.org/content/304/5670/581},
	doi = {10.1126/science.1092500},
	abstract = {The nature and scale of recombination rate variation are largely unknown for most species. In humans, pedigree analysis has documented variation at the chromosomal level, and sperm studies have identified specific hotspots in which crossing-over events cluster. To address whether this picture is representative of the genome as a whole, we have developed and validated a method for estimating recombination rates from patterns of genetic variation. From extensive single-nucleotide polymorphism surveys in European and African populations, we find evidence for extreme local rate variation spanning four orders in magnitude, in which 50\% of all recombination events take place in less than 10\% of the sequence. We demonstrate that recombination hotspots are a ubiquitous feature of the human genome, occurring on average every 200 kilobases or less, but recombination occurs preferentially outside genes.
Patterns of sequence variation show that half of the genetic recombination within the human genome occurs in only 10\% of the sequence.
Patterns of sequence variation show that half of the genetic recombination within the human genome occurs in only 10\% of the sequence.},
	language = {en},
	number = {5670},
	urldate = {2020-01-28},
	journal = {Science},
	author = {McVean, Gilean A. T. and Myers, Simon R. and Hunt, Sarah and Deloukas, Panos and Bentley, David R. and Donnelly, Peter},
	month = apr,
	year = {2004},
	pmid = {15105499},
	pages = {581--584},
	file = {Full Text PDF:/home/leonardo_iasi/Zotero/storage/CCUGQWCW/McVean et al. - 2004 - The Fine-Scale Structure of Recombination Rate Var.pdf:application/pdf;Snapshot:/home/leonardo_iasi/Zotero/storage/7CUH7TIM/581.html:text/html}
}

@article{coop_high-resolution_2008,
	title = {High-{Resolution} {Mapping} of {Crossovers} {Reveals} {Extensive} {Variation} in {Fine}-{Scale} {Recombination} {Patterns} {Among} {Humans}},
	volume = {319},
	copyright = {American Association for the Advancement of Science},
	issn = {0036-8075, 1095-9203},
	url = {https://science.sciencemag.org/content/319/5868/1395},
	doi = {10.1126/science.1151851},
	abstract = {Recombination plays a crucial role in meiosis, ensuring the proper segregation of chromosomes. Recent linkage disequilibrium (LD) and sperm-typing studies suggest that recombination rates vary tremendously across the human genome, with most events occurring in narrow “hotspots.” To examine variation in fine-scale recombination patterns among individuals, we used dense, genome-wide single-nucleotide polymorphism data collected in nuclear families to localize crossovers with high spatial resolution. This analysis revealed that overall recombination hotspot usage is similar in males and females, with individual hotspots often active in both sexes. Across the genome, roughly 60\% of crossovers occurred in hotspots inferred from LD studies. Notably, however, we found extensive and heritable variation among both males and females in the proportion of crossovers occurring in these hotspots.
High-density genotyping of individuals from 82 families shows unexpected variation in the number of meiotic crossovers and in the relative activity of recombination hotspots.
High-density genotyping of individuals from 82 families shows unexpected variation in the number of meiotic crossovers and in the relative activity of recombination hotspots.},
	language = {en},
	number = {5868},
	urldate = {2020-01-28},
	journal = {Science},
	author = {Coop, Graham and Wen, Xiaoquan and Ober, Carole and Pritchard, Jonathan K. and Przeworski, Molly},
	month = mar,
	year = {2008},
	pmid = {18239090},
	pages = {1395--1398},
	file = {Full Text PDF:/home/leonardo_iasi/Zotero/storage/SCQ7IIGB/Coop et al. - 2008 - High-Resolution Mapping of Crossovers Reveals Exte.pdf:application/pdf;Snapshot:/home/leonardo_iasi/Zotero/storage/JB7MVHLS/1395.html:text/html}
}

@article{kong_fine-scale_2010,
	title = {Fine-scale recombination rate differences between sexes, populations and individuals},
	volume = {467},
	copyright = {2010 Nature Publishing Group, a division of Macmillan Publishers Limited. All Rights Reserved.},
	issn = {1476-4687},
	url = {https://www.nature.com/articles/nature09525},
	doi = {10.1038/nature09525},
	abstract = {Here, human genome-wide single-nucleotide polymorphism (SNP) data from more than 15,000 parent–offspring pairs have been used to construct the first recombination maps that are based on directly observed recombination events. The data reveal interesting differences between the sexes: for instance, in males recombination tends to shuffle exons, whereas in females it generates new combinations of nearby genes. Comparison of these maps with others also reveals population differences.},
	language = {en},
	number = {7319},
	urldate = {2020-01-27},
	journal = {Nature},
	author = {Kong, Augustine and Thorleifsson, Gudmar and Gudbjartsson, Daniel F. and Masson, Gisli and Sigurdsson, Asgeir and Jonasdottir, Aslaug and Walters, G. Bragi and Jonasdottir, Adalbjorg and Gylfason, Arnaldur and Kristinsson, Kari Th and Gudjonsson, Sigurjon A. and Frigge, Michael L. and Helgason, Agnar and Thorsteinsdottir, Unnur and Stefansson, Kari},
	month = oct,
	year = {2010},
	pages = {1099--1103},
	file = {Full Text PDF:/home/leonardo_iasi/Zotero/storage/PB9DY5NY/Kong et al. - 2010 - Fine-scale recombination rate differences between .pdf:application/pdf;Snapshot:/home/leonardo_iasi/Zotero/storage/A9NQDMSN/nature09525.html:text/html}
}

@article{hinch_landscape_2011,
	title = {The landscape of recombination in {African} {Americans}},
	volume = {476},
	url = {https://doi.org/10.1038/nature10336},
	journal = {Nature},
	author = {Hinch, Anjali G. and Tandon, Arti and Patterson, Nick and Song, Yunli and Rohland, Nadin and Palmer, Cameron D. and Chen, Gary K. and Wang, Kai and Buxbaum, Sarah G. and Akylbekova, Ermeg L. and Aldrich, Melinda C. and Ambrosone, Christine B. and Amos, Christopher and Bandera, Elisa V. and Berndt, Sonja I. and Bernstein, Leslie and Blot, William J. and Bock, Cathryn H. and Boerwinkle, Eric and Cai, Qiuyin and Caporaso, Neil and Casey, Graham and Adrienne Cupples, L. and Deming, Sandra L. and Ryan Diver, W. and Divers, Jasmin and Fornage, Myriam and Gillanders, Elizabeth M. and Glessner, Joseph and Harris, Curtis C. and Hu, Jennifer J. and Ingles, Sue A. and Isaacs, William and John, Esther M. and Linda Kao, W. H. and Keating, Brendan and Kittles, Rick A. and Kolonel, Laurence N. and Larkin, Emma and Le Marchand, Loic and McNeill, Lorna H. and Millikan, Robert C. and {Murphy} and Musani, Solomon and Neslund-Dudas, Christine and Nyante, Sarah and Papanicolaou, George J. and Press, Michael F. and Psaty, Bruce M. and Reiner, Alex P. and Rich, Stephen S. and Rodriguez-Gil, Jorge L. and Rotter, Jerome I. and Rybicki, Benjamin A. and Schwartz, Ann G. and Signorello, Lisa B. and Spitz, Margaret and Strom, Sara S. and Thun, Michael J. and Tucker, Margaret A. and Wang, Zhaoming and Wiencke, John K. and Witte, John S. and Wrensch, Margaret and Wu, Xifeng and Yamamura, Yuko and Zanetti, Krista A. and Zheng, Wei and Ziegler, Regina G. and Zhu, Xiaofeng and Redline, Susan and Hirschhorn, Joel N. and Henderson, Brian E. and Taylor Jr, Herman A. and Price, Alkes L. and Hakonarson, Hakon and Chanock, Stephen J. and Haiman, Christopher A. and Wilson, James G. and Reich, David and Myers, Simon R.},
	month = jul,
	year = {2011},
	pages = {170}
}

@article{wegmann_recombination_2011,
	title = {Recombination rates in admixed individuals identified by ancestry-based inference},
	volume = {43},
	copyright = {2011 Nature Publishing Group, a division of Macmillan Publishers Limited. All Rights Reserved.},
	issn = {1546-1718},
	url = {https://www.nature.com/articles/ng.894},
	doi = {10.1038/ng.894},
	abstract = {John Novembre and colleagues present a new approach for constructing recombination maps based on ancestry switch points among individuals. They construct a high-resolution genome-wide recombination map based on admixed African-American and African-Caribbean individuals and compare this to previous recombination maps.},
	language = {en},
	number = {9},
	urldate = {2020-01-28},
	journal = {Nature Genetics},
	author = {Wegmann, Daniel and Kessner, Darren E. and Veeramah, Krishna R. and Mathias, Rasika A. and Nicolae, Dan L. and Yanek, Lisa R. and Sun, Yan V. and Torgerson, Dara G. and Rafaels, Nicholas and Mosley, Thomas and Becker, Lewis C. and Ruczinski, Ingo and Beaty, Terri H. and Kardia, Sharon L. R. and Meyers, Deborah A. and Barnes, Kathleen C. and Becker, Diane M. and Freimer, Nelson B. and Novembre, John},
	month = sep,
	year = {2011},
	pages = {847--853},
	file = {Full Text PDF:/home/leonardo_iasi/Zotero/storage/NB4RRVYQ/Wegmann et al. - 2011 - Recombination rates in admixed individuals identif.pdf:application/pdf;Snapshot:/home/leonardo_iasi/Zotero/storage/SQRSTJJJ/ng.html:text/html}
}

@article{myers_fine-scale_2005,
	title = {A {Fine}-{Scale} {Map} of {Recombination} {Rates} and {Hotspots} {Across} the {Human} {Genome}},
	volume = {310},
	copyright = {American Association for the Advancement of Science},
	issn = {0036-8075, 1095-9203},
	url = {https://science.sciencemag.org/content/310/5746/321},
	doi = {10.1126/science.1117196},
	abstract = {Genetic maps, which document the way in which recombination rates vary over a genome, are an essential tool for many genetic analyses. We present a high-resolution genetic map of the human genome, based on statistical analyses of genetic variation data, and identify more than 25,000 recombination hotspots, together with motifs and sequence contexts that play a role in hotspot activity. Differences between the behavior of recombination rates over large (megabase) and small (kilobase) scales lead us to suggest a two-stage model for recombination in which hotspots are stochastic features, within a framework in which large-scale rates are constrained.
Exchange of DNA between chromosome pairs during meiosis has occurred throughout the human genome at many restricted sites located no more than 200,000 bases apart.
Exchange of DNA between chromosome pairs during meiosis has occurred throughout the human genome at many restricted sites located no more than 200,000 bases apart.},
	language = {en},
	number = {5746},
	urldate = {2020-01-28},
	journal = {Science},
	author = {Myers, Simon and Bottolo, Leonardo and Freeman, Colin and McVean, Gil and Donnelly, Peter},
	month = oct,
	year = {2005},
	pmid = {16224025},
	pages = {321--324},
	file = {Full Text PDF:/home/leonardo_iasi/Zotero/storage/TQ5Y4RZS/Myers et al. - 2005 - A Fine-Scale Map of Recombination Rates and Hotspo.pdf:application/pdf;Snapshot:/home/leonardo_iasi/Zotero/storage/3LCXEY2K/321.html:text/html}
}

@article{HapMapConsortium_second_2007,
	title = {A second generation human haplotype map of over 3.1 million {SNPs}},
	volume = {449},
	issn = {0028-0836},
	url = {https://www.ncbi.nlm.nih.gov/pmc/articles/PMC2689609/},
	doi = {10.1038/nature06258},
	abstract = {We describe the Phase II HapMap, which characterizes over 3.1 million human single nucleotide polymorphisms (SNPs) genotyped in 270 individuals from four geographically diverse populations and includes 25–35\% of common SNP variation in the populations surveyed. The map is estimated to capture untyped common variation with an average maximum r2 of between 0.9 and 0.96 depending on population. We demonstrate that the current generation of commercial genome-wide genotyping products captures common Phase II SNPs with an average maximum r2 of up to 0.8 in African and up to 0.95 in non-African populations, and that potential gains in power in association studies can be obtained through imputation. These data also reveal novel aspects of the structure of linkage disequilibrium. We show that 10–30\% of pairs of individuals within a population share at least one region of extended genetic identity arising from recent ancestry and that up to 1\% of all common variants are untaggable, primarily because they lie within recombination hotspots. We show that recombination rates vary systematically around genes and between genes of different function. Finally, we demonstrate increased differentiation at non-synonymous, compared to synonymous, SNPs, resulting from systematic differences in the strength or efficacy of natural selection between populations.},
	number = {7164},
	urldate = {2020-01-07},
	journal = {Nature},
	author = {{HapMap Consortium}},
	month = oct,
	year = {2007},
	pmid = {17943122},
	pmcid = {PMC2689609},
	pages = {851--861},
	file = {PubMed Central Full Text PDF:/home/leonardo_iasi/Zotero/storage/9TSNEIIY/2007 - A second generation human haplotype map of over 3..pdf:application/pdf}
}

@article{auton_fine-scale_2012,
	title = {A {Fine}-{Scale} {Chimpanzee} {Genetic} {Map} from {Population} {Sequencing}},
	volume = {336},
	url = {http://science.sciencemag.org/content/336/6078/193.abstract},
	doi = {10.1126/science.1216872},
	abstract = {Recombination is an important process in generating diversity and producing selectively advantageous genetic combinations. Thus, changes in recombination hotspots may influence speciation. To investigate the variation in recombination processes in humans and their closest existing relatives, Auton et al. (p. 193, published online 15 March) prepared a fine-scale genetic map of the Western chimpanzee and compared it with that of humans. While rates of recombination are comparable between humans and chimpanzees, the locations and genetic motifs associated with recombination differ between the species.To study the evolution of recombination rates in apes, we developed methodology to construct a fine-scale genetic map from high-throughput sequence data from 10 Western chimpanzees, Pan troglodytes verus. Compared to the human genetic map, broad-scale recombination rates tend to be conserved, but with exceptions, particularly in regions of chromosomal rearrangements and around the site of ancestral fusion in human chromosome 2. At fine scales, chimpanzee recombination is dominated by hotspots, which show no overlap with those of humans even though rates are similarly elevated around CpG islands and decreased within genes. The hotspot-specifying protein PRDM9 shows extensive variation among Western chimpanzees, and there is little evidence that any sequence motifs are enriched in hotspots. The contrasting locations of hotspots provide a natural experiment, which demonstrates the impact of recombination on base composition.},
	number = {6078},
	journal = {Science},
	author = {Auton, Adam and Fledel-Alon, Adi and Pfeifer, Susanne and Venn, Oliver and Ségurel, Laure and Street, Teresa and Leffler, Ellen M. and Bowden, Rory and Aneas, Ivy and Broxholme, John and Humburg, Peter and Iqbal, Zamin and Lunter, Gerton and Maller, Julian and Hernandez, Ryan D. and Melton, Cord and Venkat, Aarti and Nobrega, Marcelo A. and Bontrop, Ronald and Myers, Simon and Donnelly, Peter and Przeworski, Molly and McVean, Gil},
	month = apr,
	year = {2012},
	pages = {193}
}

@article{hsieh_whole-genome_2016,
	title = {Whole-genome sequence analyses of {Western} {Central} {African} {Pygmy} hunter-gatherers reveal a complex demographic history and identify candidate genes under positive natural selection},
	volume = {26},
	issn = {1088-9051},
	url = {https://www.ncbi.nlm.nih.gov/pmc/articles/PMC4772011/},
	doi = {10.1101/gr.192971.115},
	abstract = {African Pygmies practicing a mobile hunter-gatherer lifestyle are phenotypically and genetically diverged from other anatomically modern humans, and they likely experienced strong selective pressures due to their unique lifestyle in the Central African rainforest. To identify genomic targets of adaptation, we sequenced the genomes of four Biaka Pygmies from the Central African Republic and jointly analyzed these data with the genome sequences of three Baka Pygmies from Cameroon and nine Yoruba famers. To account for the complex demographic history of these populations that includes both isolation and gene flow, we fit models using the joint allele frequency spectrum and validated them using independent approaches. Our two best-fit models both suggest ancient divergence between the ancestors of the farmers and Pygmies, 90,000 or 150,000 yr ago. We also find that bidirectional asymmetric gene flow is statistically better supported than a single pulse of unidirectional gene flow from farmers to Pygmies, as previously suggested. We then applied complementary statistics to scan the genome for evidence of selective sweeps and polygenic selection. We found that conventional statistical outlier approaches were biased toward identifying candidates in regions of high mutation or low recombination rate. To avoid this bias, we assigned P-values for candidates using whole-genome simulations incorporating demography and variation in both recombination and mutation rates. We found that genes and gene sets involved in muscle development, bone synthesis, immunity, reproduction, cell signaling and development, and energy metabolism are likely to be targets of positive natural selection in Western African Pygmies or their recent ancestors.},
	number = {3},
	urldate = {2019-07-03},
	journal = {Genome Research},
	author = {Hsieh, PingHsun and Veeramah, Krishna R. and Lachance, Joseph and Tishkoff, Sarah A. and Wall, Jeffrey D. and Hammer, Michael F. and Gutenkunst, Ryan N.},
	month = mar,
	year = {2016},
	pmid = {26888263},
	pmcid = {PMC4772011},
	pages = {279--290},
	file = {PubMed Central Full Text PDF:/home/leonardo_iasi/Zotero/storage/SNYV5DSB/Hsieh et al. - 2016 - Whole-genome sequence analyses of Western Central .pdf:application/pdf}
}

@article{schaper_linkage_2012,
	title = {Linkage {Disequilibrium} {Under} {Recurrent} {Bottlenecks}},
	volume = {190},
	copyright = {Copyright © 2012 by the Genetics Society of America},
	issn = {0016-6731, 1943-2631},
	url = {https://www.genetics.org/content/190/1/217},
	doi = {10.1534/genetics.111.134437},
	abstract = {To model deviations from selectively neutral genetic variation caused by different forms of selection, it is necessary to first understand patterns of neutral variation. Best understood is neutral genetic variation at a single locus. But, as is well known, additional insights can be gained by investigating multiple loci. The resulting patterns reflect the degree of association (linkage) between loci and provide information about the underlying multilocus gene genealogies. The statistical properties of two-locus gene genealogies have been intensively studied for populations of constant size, as well as for simple demographic histories such as exponential population growth and single bottlenecks. By contrast, the combined effect of recombination and sustained demographic fluctuations is poorly understood. Addressing this issue, we study a two-locus Wright–Fisher model of a population subject to recurrent bottlenecks. We derive coalescent approximations for the covariance of the times to the most recent common ancestor at two loci in samples of two chromosomes. This covariance reflects the degree of association and thus linkage disequilibrium between these loci. We find, first, that an effective population-size approximation describes the numerically observed association between two loci provided that recombination occurs either much faster or much more slowly than the population-size fluctuations. Second, when recombination occurs frequently between but rarely within bottlenecks, we observe that the association of gene histories becomes independent of physical distance over a certain range of distances. Third, we show that in this case, a commonly used measure of linkage disequilibrium, {\textless}img class="highwire-embed" alt="Embedded Image" src="https://www.genetics.org/sites/default/files/highwire/genetics/190/1/217/embed/mml-math-1.gif"/{\textgreater} (closely related to {\textless}img class="highwire-embed" alt="Embedded Image" src="https://www.genetics.org/sites/default/files/highwire/genetics/190/1/217/embed/mml-math-2.gif"/{\textgreater}), fails to capture the long-range association between two loci. The reason is that constituent terms, each reflecting the long-range association, cancel. Fourth, we analyze a limiting case in which the long-range association can be described in terms of a Xi coalescent allowing for simultaneous multiple mergers of ancestral lines.},
	language = {en},
	number = {1},
	urldate = {2020-01-28},
	journal = {Genetics},
	author = {Schaper, E. and Eriksson, A. and Rafajlovic, M. and Sagitov, S. and Mehlig, B.},
	month = jan,
	year = {2012},
	pmid = {22048021},
	pages = {217--229},
	file = {Full Text PDF:/home/leonardo_iasi/Zotero/storage/XN9MWUAP/Schaper et al. - 2012 - Linkage Disequilibrium Under Recurrent Bottlenecks.pdf:application/pdf;Snapshot:/home/leonardo_iasi/Zotero/storage/59TKKUEM/217.html:text/html}
}

@article{nei_linkage_1973,
	title = {Linkage {Disequilibrium} in {Subdivided} {Populations}},
	volume = {75},
	issn = {0016-6731, 1943-2631},
	url = {https://www.genetics.org/content/75/1/213},
	abstract = {The linkage disequilibrium in a subdivided populaton is shown to be equal to the sum of the average linkage disequilibrium for all subpopulations and the covariance between gene frequencies of the loci concerned. Thus, in a subdivided population the linkage disequilibrium may not be 0 even if the linkage disequilibrium in each subpopulation is 0. If a population is divided into two subpopulations between which migration occurs, the asymptotic rate of approach to linkage equilibrium is equal to either r or 2(m1 + m2) - (m1 + m2)2, whichever is smaller, where r is the recombination value and m1 and m2 are the proportions of immigrants in subpopulations 1 and 2, respectively. Thus, if migration rate is high compared with recombination value, the change of linkage disequilibrium in subdivided populations is similar to that of a single random mating population. On the other hand, if migration rate is low, the approach to lnkage equilibrium may be retarded in subdivided populations. If isolated populations begin to exchange genes by migration, linkage disequilibrium may increase temporarily even for neutral loci. If overdominant selection operates and the equilibrium gene frequencies are different in the two subpopulations, a permanent linkage disequilibrium may be produced without epistasis in each subpopulation.},
	language = {en},
	number = {1},
	urldate = {2020-01-28},
	journal = {Genetics},
	author = {Nei, Masatoshi and Li, Wen-Hsiung},
	month = sep,
	year = {1973},
	pmid = {4762877},
	pages = {213--219},
	file = {Full Text PDF:/home/leonardo_iasi/Zotero/storage/QZCNB365/Nei and Li - 1973 - Linkage Disequilibrium in Subdivided Populations.pdf:application/pdf;Snapshot:/home/leonardo_iasi/Zotero/storage/J6LYJDVJ/213.html:text/html}
}

@article{pfaff_population_2001,
	title = {Population {Structure} in {Admixed} {Populations}: {Effect} of {Admixture} {Dynamics} on the {Pattern} of {Linkage} {Disequilibrium}},
	volume = {68},
	issn = {0002-9297},
	shorttitle = {Population {Structure} in {Admixed} {Populations}},
	url = {https://www.ncbi.nlm.nih.gov/pmc/articles/PMC1234913/},
	abstract = {Gene flow between genetically distinct populations creates linkage disequilibrium (admixture linkage disequilibrium [ALD]) among all loci (linked and unlinked) that have different allele frequencies in the founding populations. We have explored the distribution of ALD by using computer simulation of two extreme models of admixture: the hybrid-isolation (HI) model, in which admixture occurs in a single generation, and the continuous-gene-flow (CGF) model, in which admixture occurs at a steady rate in every generation. Linkage disequilibrium patterns in African American population samples from Jackson, MS, and from coastal South Carolina resemble patterns observed in the simulated CGF populations, in two respects. First, significant association between two loci (FY and AT3) separated by 22 cM was detected in both samples. The retention of ALD over relatively large ({\textgreater}10 cM) chromosomal segments is characteristic of a CGF pattern of admixture but not of an HI pattern. Second, significant associations were also detected between many pairs of unlinked loci, as observed in the CGF simulation results but not in the simulated HI populations. Such a high rate of association between unlinked markers in these populations could result in false-positive linkage signals in an admixture-mapping study. However, we demonstrate that by conditioning on parental admixture, we can distinguish between true linkage and association resulting from shared ancestry. Therefore, populations with a CGF history of admixture not only are appropriate for admixture mapping but also have greater power for detection of linkage disequilibrium over large chromosomal regions than do populations that have experienced a pattern of admixture more similar to the HI model, if methods are employed that detect and adjust for disequilibrium caused by continuous admixture.},
	number = {1},
	urldate = {2020-01-28},
	journal = {American Journal of Human Genetics},
	author = {Pfaff, C. L. and Parra, E. J. and Bonilla, C. and Hiester, K. and McKeigue, P. M. and Kamboh, M. I. and Hutchinson, R. G. and Ferrell, R. E. and Boerwinkle, E. and Shriver, M. D.},
	month = jan,
	year = {2001},
	pmid = {11112661},
	pmcid = {PMC1234913},
	pages = {198--207},
	file = {PubMed Central Full Text PDF:/home/leonardo_iasi/Zotero/storage/9D4WD87E/Pfaff et al. - 2001 - Population Structure in Admixed Populations Effec.pdf:application/pdf}
}

@article{petr_limits_2019,
	title = {Limits of long-term selection against {Neandertal} introgression},
	volume = {116},
	copyright = {Copyright © 2019 the Author(s). Published by PNAS.. http://creativecommons.org/licenses/by/4.0/This open access article is distributed under Creative Commons Attribution License 4.0 (CC BY).},
	issn = {0027-8424, 1091-6490},
	url = {https://www.pnas.org/content/116/5/1639},
	doi = {10.1073/pnas.1814338116},
	abstract = {Several studies have suggested that introgressed Neandertal DNA was subjected to negative selection in modern humans. A striking observation in support of this is an apparent monotonic decline in Neandertal ancestry observed in modern humans in Europe over the past 45,000 years. Here, we show that this decline is an artifact likely caused by gene flow between modern human populations, which is not taken into account by statistics previously used to estimate Neandertal ancestry. When we apply a statistic that avoids assumptions about modern human demography by taking advantage of two high-coverage Neandertal genomes, we find no evidence for a change in Neandertal ancestry in Europe over the past 45,000 years. We use whole-genome simulations of selection and introgression to investigate a wide range of model parameters and find that negative selection is not expected to cause a significant long-term decline in genome-wide Neandertal ancestry. Nevertheless, these models recapitulate previously observed signals of selection against Neandertal alleles, in particular the depletion of Neandertal ancestry in conserved genomic regions. Surprisingly, we find that this depletion is strongest in regulatory and conserved noncoding regions and in the most conserved portion of protein-coding sequences.},
	language = {en},
	number = {5},
	urldate = {2020-01-28},
	journal = {Proceedings of the National Academy of Sciences},
	author = {Petr, Martin and Pääbo, Svante and Kelso, Janet and Vernot, Benjamin},
	month = jan,
	year = {2019},
	pmid = {30647110},
	keywords = {demography, introgression, modern human, Neandertal, selection},
	pages = {1639--1644},
	file = {Full Text PDF:/home/leonardo_iasi/Zotero/storage/2HAX8A54/Petr et al. - 2019 - Limits of long-term selection against Neandertal i.pdf:application/pdf;Snapshot:/home/leonardo_iasi/Zotero/storage/ZBV6M2TV/1639.html:text/html}
}

@article{pickrell_ancient_2014,
	title = {Ancient west {Eurasian} ancestry in southern and eastern {Africa}},
	volume = {111},
	copyright = {©  . Freely available online through the PNAS open access option.},
	issn = {0027-8424, 1091-6490},
	url = {https://www.pnas.org/content/111/7/2632},
	doi = {10.1073/pnas.1313787111},
	abstract = {The history of southern Africa involved interactions between indigenous hunter–gatherers and a range of populations that moved into the region. Here we use genome-wide genetic data to show that there are at least two admixture events in the history of Khoisan populations (southern African hunter–gatherers and pastoralists who speak non-Bantu languages with click consonants). One involved populations related to Niger–Congo-speaking African populations, and the other introduced ancestry most closely related to west Eurasian (European or Middle Eastern) populations. We date this latter admixture event to ∼900–1,800 y ago and show that it had the largest demographic impact in Khoisan populations that speak Khoe–Kwadi languages. A similar signal of west Eurasian ancestry is present throughout eastern Africa. In particular, we also find evidence for two admixture events in the history of Kenyan, Tanzanian, and Ethiopian populations, the earlier of which involved populations related to west Eurasians and which we date to ∼2,700–3,300 y ago. We reconstruct the allele frequencies of the putative west Eurasian population in eastern Africa and show that this population is a good proxy for the west Eurasian ancestry in southern Africa. The most parsimonious explanation for these findings is that west Eurasian ancestry entered southern Africa indirectly through eastern Africa.},
	language = {en},
	number = {7},
	urldate = {2020-01-30},
	journal = {Proceedings of the National Academy of Sciences},
	author = {Pickrell, Joseph K. and Patterson, Nick and Loh, Po-Ru and Lipson, Mark and Berger, Bonnie and Stoneking, Mark and Pakendorf, Brigitte and Reich, David},
	month = feb,
	year = {2014},
	pmid = {24550290},
	keywords = {population genetics, migration, prehistory},
	pages = {2632--2637},
	file = {Full Text PDF:/home/leonardo_iasi/Zotero/storage/549LQBH6/Pickrell et al. - 2014 - Ancient west Eurasian ancestry in southern and eas.pdf:application/pdf;Snapshot:/home/leonardo_iasi/Zotero/storage/LEIC72ZR/2632.html:text/html}
}

@article{zhou_inference_2017,
	title = {Inference of multiple-wave population admixture by modeling decay of linkage disequilibrium with polynomial functions},
	volume = {118},
	copyright = {2017 The Genetics Society Macmillan Publishers Limited, part of Springer Nature.},
	issn = {1365-2540},
	url = {https://www.nature.com/articles/hdy20175},
	doi = {10.1038/hdy.2017.5},
	abstract = {To infer the histories of population admixture, one important challenge with methods based on the admixture linkage disequilibrium (ALD) is to remove the effect of source LD (SLD), which is directly inherited from source populations. In previous methods, only the decay curve of weighted LD between pairs of sites whose genetic distance were larger than a certain starting distance was fitted by single or multiple exponential functions, for the inference of recent single- or multiple-wave admixture. However, the effect of SLD has not been well defined and no tool has been developed to estimate the effect of SLD on weighted LD decay. In this study, we defined the SLD in the formularized weighted LD statistic under the two-way admixture model and proposed a polynomial spectrum (p-spectrum) to study the weighted SLD and weighted LD. We also found that reference populations could be used to reduce the SLD in weighted LD statistics. We further developed a method, iMAAPs, to infer multiple-wave admixture by fitting ALD using a p-spectrum. We evaluated the performance of iMAAPs under various admixture models in simulated data and applied iMAAPs to the analysis of genome-wide single nucleotide polymorphism data from the Human Genome Diversity Project and the HapMap Project. We showed that iMAAPs is a considerable improvement over other current methods and further facilitates the inference of histories of complex population admixtures.},
	language = {en},
	number = {5},
	urldate = {2020-01-30},
	journal = {Heredity},
	author = {Zhou, Y. and Yuan, K. and Yu, Y. and Ni, X. and Xie, P. and Xing, E. P. and Xu, S.},
	month = may,
	year = {2017},
	pages = {503--510},
	file = {Full Text PDF:/home/leonardo_iasi/Zotero/storage/WCH8Z32M/Zhou et al. - 2017 - Inference of multiple-wave population admixture by.pdf:application/pdf;Snapshot:/home/leonardo_iasi/Zotero/storage/3Q54XBA2/hdy20175.html:text/html}
}

@article{zhou_modeling_2017,
	title = {Modeling {Continuous} {Admixture} {Using} {Admixture}-{Induced} {Linkage} {Disequilibrium}},
	volume = {7},
	copyright = {2017 The Author(s)},
	issn = {2045-2322},
	url = {https://www.nature.com/articles/srep43054},
	doi = {10.1038/srep43054},
	abstract = {Recent migrations and inter-ethnic mating of long isolated populations have resulted in genetically admixed populations. To understand the complex population admixture process, which is critical to both evolutionary and medical studies, here we used admixture induced linkage disequilibrium (LD) to infer continuous admixture events, which is common for most existing admixed populations. Unlike previous studies, we expanded the typical continuous admixture model to a more general scenario with isolation after a certain duration of continuous gene flow. Based on the new models, we developed a method, CAMer, to infer the admixture history considering continuous and complex demographic process of gene flow between populations. We evaluated the performance of CAMer by computer simulation and further applied our method to real data analysis of a few well-known admixed populations.},
	language = {en},
	number = {1},
	urldate = {2020-01-30},
	journal = {Scientific Reports},
	author = {Zhou, Ying and Qiu, Hongxiang and Xu, Shuhua},
	month = feb,
	year = {2017},
	pages = {1--10},
	file = {Full Text PDF:/home/leonardo_iasi/Zotero/storage/TITXRJ47/Zhou et al. - 2017 - Modeling Continuous Admixture Using Admixture-Indu.pdf:application/pdf;Snapshot:/home/leonardo_iasi/Zotero/storage/XJRLBQHU/srep43054.html:text/html}
}


@article{kelleher_efficient_2016,
	title = {Efficient {Coalescent} {Simulation} and {Genealogical} {Analysis} for {Large} {Sample} {Sizes}},
	volume = {12},
	url = {https://doi.org/10.1371/journal.pcbi.1004842},
	doi = {10.1371/journal.pcbi.1004842},
	abstract = {Author Summary Our understanding of the distribution of genetic variation in natural populations has been driven by mathematical models of the underlying biological and demographic processes. A key strength of such coalescent models is that they enable efficient simulation of data we might see under a variety of evolutionary scenarios. However, current methods are not well suited to simulating genome-scale data sets on hundreds of thousands of samples, which is essential if we are to understand the data generated by population-scale sequencing projects. Similarly, processing the results of large simulations also presents researchers with a major challenge, as it can take many days just to read the data files. In this paper we solve these problems by introducing a new way to represent information about the ancestral process. This new representation leads to huge gains in simulation speed and storage efficiency so that large simulations complete in minutes and the output files can be processed in seconds.},
	number = {5},
	journal = {PLOS Computational Biology},
	author = {Kelleher, Jerome and Etheridge, Alison M and McVean, Gilean},
	month = may,
	year = {2016},
	pages = {e1004842}
}
@article{the_1000_genomes_project_consortium_global_2015,
	title = {A global reference for human genetic variation},
	volume = {526},
	url = {https://doi.org/10.1038/nature15393},
	journal = {Nature},
	author = {{The 1000 Genomes Project Consortium}},
	month = sep,
	year = {2015},
	pages = {68}
}


@article{schiffels_inferring_2014,
	title = {Inferring human population size and separation history from multiple genome sequences},
	volume = {46},
	url = {https://doi.org/10.1038/ng.3015},
	journal = {Nature Genetics},
	author = {Schiffels, Stephan and Durbin, Richard},
	month = jun,
	year = {2014},
	pages = {919}
}

@article{li_inference_2011,
	title = {Inference of human population history from individual whole-genome sequences},
	volume = {475},
	url = {https://doi.org/10.1038/nature10231},
	journal = {Nature},
	author = {Li, Heng and Durbin, Richard},
	month = jul,
	year = {2011},
	pages = {493}
}

@Manual{R_Core_Team_2019,
	title = {R: A Language and Environment for Statistical Computing},
	author = {{R Core Team}},
	organization = {R Foundation for Statistical Computing},
	address = {Vienna, Austria},
	year = {2019},
	url = {https://www.R-project.org/},
}

@article{Kozubowski_Testing_2008,
	title = {Testing Exponentiality Versus Pareto Distribution via Likelihood Ratio},
	author = { Tomasz J.   Kozubowski  and  Anna K.   Panorska  and  Fares   Qeadan  and  Alexander   Gershunov  and  Debra   Rominger },
	journal = {Communications in Statistics - Simulation and Computation},
	volume = {38},
	number = {1},
	pages = {118-139},
	year  = {2008},
	publisher = {Taylor & Francis},
	doi = {10.1080/03610910802439121},
	url = { https://doi.org/10.1080/03610910802439121}

}

@article{higham_timing_2014,
	title = {The timing and spatiotemporal patterning of {Neanderthal} disappearance},
	volume = {512},
	copyright = {2014 Nature Publishing Group},
	issn = {1476-4687},
	url = {https://www.nature.com/articles/nature13621},
	doi = {10.1038/nature13621},
	abstract = {The timing of Neanderthal disappearance and the extent to which they overlapped with the earliest incoming anatomically modern humans (AMHs) in Eurasia are key questions in palaeoanthropology1,2. Determining the spatiotemporal relationship between the two populations is crucial if we are to understand the processes, timing and reasons leading to the disappearance of Neanderthals and the likelihood of cultural and genetic exchange. Serious technical challenges, however, have hindered reliable dating of the period, as the radiocarbon method reaches its limit at ∼50,000 years ago3. Here we apply improved accelerator mass spectrometry 14C techniques to construct robust chronologies from 40 key Mousterian and Neanderthal archaeological sites, ranging from Russia to Spain. Bayesian age modelling was used to generate probability distribution functions to determine the latest appearance date. We show that the Mousterian ended by 41,030–39,260 calibrated years bp (at 95.4\% probability) across Europe. We also demonstrate that succeeding ‘transitional’ archaeological industries, one of which has been linked with Neanderthals (Châtelperronian)4, end at a similar time. Our data indicate that the disappearance of Neanderthals occurred at different times in different regions. Comparing the data with results obtained from the earliest dated AMH sites in Europe, associated with the Uluzzian technocomplex5, allows us to quantify the temporal overlap between the two human groups. The results reveal a significant overlap of 2,600–5,400 years (at 95.4\% probability). This has important implications for models seeking to explain the cultural, technological and biological elements involved in the replacement of Neanderthals by AMHs. A mosaic of populations in Europe during the Middle to Upper Palaeolithic transition suggests that there was ample time for the transmission of cultural and symbolic behaviours, as well as possible genetic exchanges, between the two groups.},
	language = {en},
	number = {7514},
	urldate = {2019-07-03},
	journal = {Nature},
	author = {Higham, Tom and Douka, Katerina and Wood, Rachel and Ramsey, Christopher Bronk and Brock, Fiona and Basell, Laura and Camps, Marta and Arrizabalaga, Alvaro and Baena, Javier and Barroso-Ruíz, Cecillio and Bergman, Christopher and Boitard, Coralie and Boscato, Paolo and Caparrós, Miguel and Conard, Nicholas J. and Draily, Christelle and Froment, Alain and Galván, Bertila and Gambassini, Paolo and Garcia-Moreno, Alejandro and Grimaldi, Stefano and Haesaerts, Paul and Holt, Brigitte and Iriarte-Chiapusso, Maria-Jose and Jelinek, Arthur and Jordá Pardo, Jesús F. and Maíllo-Fernández, José-Manuel and Marom, Anat and Maroto, Julià and Menéndez, Mario and Metz, Laure and Morin, Eugène and Moroni, Adriana and Negrino, Fabio and Panagopoulou, Eleni and Peresani, Marco and Pirson, Stéphane and de la Rasilla, Marco and Riel-Salvatore, Julien and Ronchitelli, Annamaria and Santamaria, David and Semal, Patrick and Slimak, Ludovic and Soler, Joaquim and Soler, Narcís and Villaluenga, Aritza and Pinhasi, Ron and Jacobi, Roger},
	month = aug,
	year = {2014},
	pages = {306--309},
	file = {Full Text PDF:/home/leonardo_iasi/Zotero/storage/9LDXVT9D/Higham et al. - 2014 - The timing and spatiotemporal patterning of Neande.pdf:application/pdf;Snapshot:/home/leonardo_iasi/Zotero/storage/283SY3S6/nature13621.html:text/html}
}

@article{Salazar_Hybrid_speciation_2010,
    author = {Salazar, Camilo AND Baxter, Simon W. AND Pardo-Diaz, Carolina AND Wu, Grace AND Surridge, Alison AND Linares, Mauricio AND Bermingham, Eldredge AND Jiggins, Chris D.},
    journal = {PLOS Genetics},
    publisher = {Public Library of Science},
    title = {Genetic Evidence for Hybrid Trait Speciation in Heliconius Butterflies},
    year = {2010},
    month = {04},
    volume = {6},
    url = {https://doi.org/10.1371/journal.pgen.1000930},
    pages = {1-12},
    abstract = {Author Summary Hybrid speciation challenges our view of biodiversity as a branching tree and is considered rare or absent in animals. A possible route by which it may occur is establishment of a novel “magic trait,” influencing both ecological adaptation and mating preference, via hybridization. We provide, to our knowledge, the first molecular genetic evidence for this process in the tropical butterfly Heliconius heurippa. We sampled molecular markers both linked to the locus controlling red color pattern and across the genome of Heliconius heurippa and its putative parents, H. cydno and H. melpomene. We found evidence of genetic introgression from H. melpomene into the hybrid H. heurippa only at the genomic region of the forewing red-band locus. This signature of introgression corresponds to the 3′ end of a kinesin gene that also shows a pattern of expression restricted to the distal region of the forewing. As the wing color pattern in these butterflies is crucial in maintaining the isolation of this species through mate choice, this study provides molecular support for the hybrid origin of a new adaptive trait that can lead to speciation.},
    number = {4},
    doi = {10.1371/journal.pgen.1000930}
}


@article{pickrell_toward_2014,
	title = {Toward a new history and geography of human genes informed by ancient {DNA}},
	volume = {30},
	issn = {0168-9525},
	url = {https://www.ncbi.nlm.nih.gov/pmc/articles/PMC4163019/},
	doi = {10.1016/j.tig.2014.07.007},
	abstract = {Genetic information contains a record of the history of our species, and technological advances have transformed our ability to access this record. Many studies have used genome-wide data from populations today to learn about the peopling of the globe and subsequent adaptation to local conditions. Implicit in this research is the assumption that the geographic locations of people today are informative about the geographic locations of their ancestors in the distant past. However, it is now clear that long-range migration, admixture and population replacement subsequent to the initial out-of-Africa expansion have altered the genetic structure of most of the world’s human populations. In light of this, we argue that it is time to critically re-evaluate current models of the peopling of the globe, as well as the importance of natural selection in determining the geographic distribution of phenotypes. We specifically highlight the transformative potential of ancient DNA. By accessing the genetic make-up of populations living at archaeologically-known times and places, ancient DNA makes it possible to directly track migrations and responses to natural selection.},
	number = {9},
	urldate = {2020-04-06},
	journal = {Trends in genetics : TIG},
	author = {Pickrell, Joseph K. and Reich, David},
	month = sep,
	year = {2014},
	pmid = {25168683},
	pmcid = {PMC4163019},
	pages = {377--389},
	file = {PubMed Central Full Text PDF:/home/leonardo_iasi/Zotero/storage/SWVTW8HH/Pickrell and Reich - 2014 - Toward a new history and geography of human genes .pdf:application/pdf}
}


@article{rieseberg_hybridization_2007,
	title = {Hybridization and the colonization of novel habitats by annual sunflowers},
	volume = {129},
	issn = {0016-6707},
	url = {https://www.ncbi.nlm.nih.gov/pmc/articles/PMC2442915/},
	doi = {10.1007/s10709-006-9011-y},
	abstract = {Although invasive plant species often have a hybrid ancestry, unambiguous evidence that hybridization has stimulated the evolution of invasive behaviors has been difficult to come by. Here, we briefly review how hybridization might contribute to the colonization of novel habitats, range expansions, and invasiveness and then describe work on hybrid sunflowers that forges a direct link between hybridization and ecological divergence. We first discuss the invasion of Texas by the common sunflower and show that the introgression of chromosomal segments from a locally adapted species may have facilitated range expansion. We then present evidence that the colonization of sand dune, desert floor, and salt marsh habitats by three hybrid sunflower species was made possible by selection on extreme or “transgressive” phenotypes generated by hybridization. This body of work corroborates earlier claims regarding the role of hybridization in adaptive evolution and provides an experimental and conceptual framework for ongoing studies in this area.},
	number = {2},
	urldate = {2020-04-06},
	journal = {Genetica},
	author = {Rieseberg, Loren H. and Kim, Seung-Chul and Randell, Rebecca A. and Whitney, Kenneth D. and Gross, Briana L. and Lexer, Christian and Clay, Keith},
	month = feb,
	year = {2007},
	pmid = {16955330},
	pmcid = {PMC2442915},
	pages = {149--165}
}


@article{kronforst_multilocus_2006,
	title = {{MULTILOCUS} {ANALYSES} {OF} {ADMIXTURE} {AND} {INTROGRESSION} {AMONG} {HYBRIDIZING} {HELICONIUS} {BUTTERFLIES}},
	volume = {60},
	issn = {0014-3820, 1558-5646},
	url = {https://bioone.org/journals/Evolution/volume-60/issue-6/06-005.1/MULTILOCUS-ANALYSES-OF-ADMIXTURE-AND-INTROGRESSION-AMONG-HYBRIDIZING-HELICONIUS-BUTTERFLIES/10.1554/06-005.1.full},
	doi = {10.1554/06-005.1},
	abstract = {Introgressive hybridization is an important evolutionary process and new analytical methods provide substantial power to detect and quantify it. In this study we use variation in the frequency of 657 AFLP fragments and DNA sequence variation from 15 genes to measure the extent of admixture and the direction of interspecific gene flow among three Heliconius butterfly species that diverged recently as a result of natural selection for Müllerian mimicry, and which continue to hybridize. Bayesian clustering based on AFLP genotypes correctly delineated the three species and identified four H. cydno, three H. pachinus, and three H. melpomene individuals that were of mixed ancestry. Gene genealogies revealed substantial shared DNA sequence variation among all three species and coalescent simulations based on the Isolation with Migration (IM) model pointed to interspecific gene flow as its cause. The IM simulations further indicated that interspecific gene flow was significantly asymmetrical, with greater gene flow from H. pachinus into H. cydno (2Nm = 4.326) than the reverse (2Nm = 0.502), and unidirectional gene flow from H. cydno and H. pachinus into H. melpomene (2Nm = 0.294 and 0.252, respectively). These asymmetries are in the directions expected based on the genetics of wing patterning and the probability that hybrids of various phenotypes will survive and reproduce in different mimetic environments. This empirical demonstration of extensive interspecific gene flow is in contrast to a previous study which found little evidence of gene flow between another pair of hybridizing Heliconius species, H. himera and H. erato, and it highlights the critical role of natural selection in maintaining species diversity. Furthermore, these results lend support to the hypotheses that phenotypic diversification in the genus Heliconius has been fueled by introgressive hybridization and that reinforcement has driven the evolution of assortative mate preferences.},
	number = {6},
	urldate = {2020-04-06},
	journal = {Evolution},
	author = {Kronforst, Marcus R. and Young, Laura G. and Blume, Lauren M. and Gilbert, Lawrence E.},
	month = jun,
	year = {2006},
	pages = {1254--1268},
	file = {Snapshot:/home/leonardo_iasi/Zotero/storage/4HULXAQ7/06-005.1.html:text/html}
}


@article{kolbe_multiple_2007,
	title = {Multiple {Sources}, {Admixture}, and {Genetic} {Variation} in {Introduced} {Anolis} {Lizard} {Populations}},
	volume = {21},
	issn = {1523-1739},
	url = {https://conbio.onlinelibrary.wiley.com/doi/abs/10.1111/j.1523-1739.2007.00826.x},
	doi = {10.1111/j.1523-1739.2007.00826.x},
	abstract = {Abstract: Invasive species are classically thought to suffer from reduced within-population genetic variation compared to their native-range sources due to founder effects and population bottlenecks during introduction. Reduction in genetic variation in introduced species may limit population growth, increase the risk of extinction, and constrain adaptation, hindering the successful establishment and spread of an alien species. Results of recent empirical studies, however, show higher than expected genetic variation, rapid evolution, and multiple native-range sources in introduced populations, which challenge the classical scenario of invasive-species genetics. With mitochondrial DNA (mtDNA) sequence data, we examined the molecular genetics of 10 replicate introductions of 8 species of Anolis lizards. Eighty percent of introductions to Florida and the Dominican Republic were from multiple native-range source populations. MtDNA haplotypes restricted to different geographically distinct populations in the native range of a species commonly occurred as intrapopulation polymorphisms in introduced populations. Two-thirds of introduced populations had two or more sources, and admixture elevated genetic variation in half of the introduced populations above levels typical of native-range populations. The mean pairwise sequence divergence among haplotypes sampled within introduced populations was nearly twice that within native-range populations (2.6\% vs. 1.4\%). The dynamics of introductions from multiple sources and admixture explained the observed genetic contrasts between native and introduced Anolis populations better than the classical scenario for most introduced populations. Elevated genetic variation through admixture occurred regardless of the mode or circumstances of an introduction. Little insight into the number of sources or amount of genetic variation in introduced populations was gained by knowing the number of physical introductions, the size of a species' non-native range, or whether it was a deliberate or accidental introduction. We hypothesize that elevated genetic variation through admixture of multiple sources is more common in biological invasions than previously thought. We propose that introductions follow a sequential, two-step process involving a reduction in genetic variation due to founder effects and population bottlenecks followed by an increase in genetic variation if admixture of individuals from multiple native-range sources occurs.},
	language = {en},
	number = {6},
	urldate = {2020-04-06},
	journal = {Conservation Biology},
	author = {Kolbe, Jason J. and Glor, Richard E. and Schettino, Lourdes Rodríguez and Lara, Ada Chamizo and Larson, Allan and Losos, Jonathan B.},
	year = {2007},
	keywords = {ADNmt, anoles, Anolis, biological invasion, distribución nativa, especies invasoras, historia de invasión, invasión biológica, invasion history, invasive species, mtDNA, native-range source populations, poblaciones fuente},
	pages = {1612--1625},
	file = {Snapshot:/home/leonardo_iasi/Zotero/storage/6WB6ZBXH/j.1523-1739.2007.00826.html:text/html}
}


@article{hey_multilocus_2004,
	title = {Multilocus {Methods} for {Estimating} {Population} {Sizes}, {Migration} {Rates} and {Divergence} {Time}, {With} {Applications} to the {Divergence} of {Drosophila} pseudoobscura and {D}. persimilis},
	volume = {167},
	copyright = {Genetics Society of America},
	issn = {0016-6731, 1943-2631},
	url = {https://www.genetics.org/content/167/2/747},
	doi = {10.1534/genetics.103.024182},
	abstract = {The genetic study of diverging, closely related populations is required for basic questions on demography and speciation, as well as for biodiversity and conservation research. However, it is often unclear whether divergence is due simply to separation or whether populations have also experienced gene flow. These questions can be addressed with a full model of population separation with gene flow, by applying a Markov chain Monte Carlo method for estimating the posterior probability distribution of model parameters. We have generalized this method and made it applicable to data from multiple unlinked loci. These loci can vary in their modes of inheritance, and inheritance scalars can be implemented either as constants or as parameters to be estimated. By treating inheritance scalars as parameters it is also possible to address variation among loci in the impact via linkage of recurrent selective sweeps or background selection. These methods are applied to a large multilocus data set from Drosophila pseudoobscura and D. persimilis. The species are estimated to have diverged ∼500,000 years ago. Several loci have nonzero estimates of gene flow since the initial separation of the species, with considerable variation in gene flow estimates among loci, in both directions between the species.},
	language = {en},
	number = {2},
	urldate = {2020-04-07},
	journal = {Genetics},
	author = {Hey, Jody and Nielsen, Rasmus},
	month = jun,
	year = {2004},
	pmid = {15238526},
	pages = {747--760},
	file = {Full Text PDF:/home/leonardo_iasi/Zotero/storage/VLRHKGSU/Hey and Nielsen - 2004 - Multilocus Methods for Estimating Population Sizes.pdf:application/pdf;Snapshot:/home/leonardo_iasi/Zotero/storage/KMJI8SZY/747.html:text/html}
}


@article{nielsen_distinguishing_2001,
	title = {Distinguishing {Migration} {From} {Isolation}: {A} {Markov} {Chain} {Monte} {Carlo} {Approach}},
	volume = {158},
	copyright = {Copyright © 2001 by the Genetics Society of America},
	issn = {0016-6731, 1943-2631},
	shorttitle = {Distinguishing {Migration} {From} {Isolation}},
	url = {https://www.genetics.org/content/158/2/885},
	abstract = {A Markov chain Monte Carlo method for estimating the relative effects of migration and isolation on genetic diversity in a pair of populations from DNA sequence data is developed and tested using simulations. The two populations are assumed to be descended from a panmictic ancestral population at some time in the past and may (or may not) after that be connected by migration. The use of a Markov chain Monte Carlo method allows the joint estimation of multiple demographic parameters in either a Bayesian or a likelihood framework. The parameters estimated include the migration rate for each population, the time since the two populations diverged from a common ancestral population, and the relative size of each of the two current populations and of the common ancestral population. The results show that even a single nonrecombining genetic locus can provide substantial power to test the hypothesis of no ongoing migration and/or to test models of symmetric migration between the two populations. The use of the method is illustrated in an application to mitochondrial DNA sequence data from a fish species: the threespine stickleback (Gasterosteus aculeatus).},
	language = {en},
	number = {2},
	urldate = {2020-04-07},
	journal = {Genetics},
	author = {Nielsen, Rasmus and Wakeley, John},
	month = jun,
	year = {2001},
	pmid = {11404349},
	pages = {885--896},
	file = {Full Text PDF:/home/leonardo_iasi/Zotero/storage/AB9EDC6P/Nielsen and Wakeley - 2001 - Distinguishing Migration From Isolation A Markov .pdf:application/pdf;Snapshot:/home/leonardo_iasi/Zotero/storage/FG7HG6Q9/885.html:text/html}
}


@article{malaspinas_genomic_2016,
	title = {A genomic history of {Aboriginal} {Australia}},
	volume = {538},
	copyright = {2016 Nature Publishing Group},
	issn = {1476-4687},
	url = {https://www.nature.com/articles/nature18299},
	doi = {10.1038/nature18299},
	abstract = {The population history of Aboriginal Australians remains largely uncharacterized. Here we generate high-coverage genomes for 83 Aboriginal Australians (speakers of Pama–Nyungan languages) and 25 Papuans from the New Guinea Highlands. We find that Papuan and Aboriginal Australian ancestors diversified 25–40 thousand years ago (kya), suggesting pre-Holocene population structure in the ancient continent of Sahul (Australia, New Guinea and Tasmania). However, all of the studied Aboriginal Australians descend from a single founding population that differentiated {\textasciitilde}10–32 kya. We infer a population expansion in northeast Australia during the Holocene epoch (past 10,000 years) associated with limited gene flow from this region to the rest of Australia, consistent with the spread of the Pama–Nyungan languages. We estimate that Aboriginal Australians and Papuans diverged from Eurasians 51–72 kya, following a single out-of-Africa dispersal, and subsequently admixed with archaic populations. Finally, we report evidence of selection in Aboriginal Australians potentially associated with living in the desert.},
	language = {en},
	number = {7624},
	urldate = {2019-07-24},
	journal = {Nature},
	author = {Malaspinas, Anna-Sapfo and Westaway, Michael C. and Muller, Craig and Sousa, Vitor C. and Lao, Oscar and Alves, Isabel and Bergström, Anders and Athanasiadis, Georgios and Cheng, Jade Y. and Crawford, Jacob E. and Heupink, Tim H. and Macholdt, Enrico and Peischl, Stephan and Rasmussen, Simon and Schiffels, Stephan and Subramanian, Sankar and Wright, Joanne L. and Albrechtsen, Anders and Barbieri, Chiara and Dupanloup, Isabelle and Eriksson, Anders and Margaryan, Ashot and Moltke, Ida and Pugach, Irina and Korneliussen, Thorfinn S. and Levkivskyi, Ivan P. and Moreno-Mayar, J. Víctor and Ni, Shengyu and Racimo, Fernando and Sikora, Martin and Xue, Yali and Aghakhanian, Farhang A. and Brucato, Nicolas and Brunak, Søren and Campos, Paula F. and Clark, Warren and Ellingvåg, Sturla and Fourmile, Gudjugudju and Gerbault, Pascale and Injie, Darren and Koki, George and Leavesley, Matthew and Logan, Betty and Lynch, Aubrey and Matisoo-Smith, Elizabeth A. and McAllister, Peter J. and Mentzer, Alexander J. and Metspalu, Mait and Migliano, Andrea B. and Murgha, Les and Phipps, Maude E. and Pomat, William and Reynolds, Doc and Ricaut, Francois-Xavier and Siba, Peter and Thomas, Mark G. and Wales, Thomas and Wall, Colleen Ma’run and Oppenheimer, Stephen J. and Tyler-Smith, Chris and Durbin, Richard and Dortch, Joe and Manica, Andrea and Schierup, Mikkel H. and Foley, Robert A. and Lahr, Marta Mirazón and Bowern, Claire and Wall, Jeffrey D. and Mailund, Thomas and Stoneking, Mark and Nielsen, Rasmus and Sandhu, Manjinder S. and Excoffier, Laurent and Lambert, David M. and Willerslev, Eske},
	month = oct,
	year = {2016},
	pages = {207--214},
	file = {Full Text PDF:/home/leonardo_iasi/Zotero/storage/GNN6PZAK/Malaspinas et al. - 2016 - A genomic history of Aboriginal Australia.pdf:application/pdf;Snapshot:/home/leonardo_iasi/Zotero/storage/6BUSHIRT/nature18299.html:text/html}
}


@article{spence_inference_2019,
	title = {Inference and analysis of population-specific fine-scale recombination maps across 26 diverse human populations},
	volume = {5},
	copyright = {Copyright © 2019 The Authors, some rights reserved; exclusive licensee American Association for the Advancement of Science. No claim to original U.S. Government Works. Distributed under a Creative Commons Attribution NonCommercial License 4.0 (CC BY-NC).. This is an open-access article distributed under the terms of the Creative Commons Attribution-NonCommercial license, which permits use, distribution, and reproduction in any medium, so long as the resultant use is not for commercial advantage and provided the original work is properly cited.},
	issn = {2375-2548},
	url = {https://advances.sciencemag.org/content/5/10/eaaw9206},
	doi = {10.1126/sciadv.aaw9206},
	abstract = {Fine-scale rates of meiotic recombination vary by orders of magnitude across the genome and differ between species and even populations. Studying cross-population differences has been stymied by the confounding effects of demographic history. To address this problem, we developed a demography-aware method to infer fine-scale recombination rates and applied it to 26 diverse human populations, inferring population-specific recombination maps. These maps recapitulate many aspects of the history of these populations including signatures of the trans-Atlantic slave trade and the Iberian colonization of the Americas. We also investigated modulators of the local recombination rate, finding further evidence that Polycomb group proteins and the trimethylation of H3K27 elevate recombination rates. Further differences in the recombination landscape across the genome and between populations are driven by variation in the gene that encodes the DNA binding protein PRDM9, and we quantify the weak effect of meiotic drive acting to remove its binding sites.
Recombination rates vary across the genome and across populations in a way that depends on PRDM9 and chromatin structure.
Recombination rates vary across the genome and across populations in a way that depends on PRDM9 and chromatin structure.},
	language = {en},
	number = {10},
	urldate = {2020-06-10},
	journal = {Science Advances},
	author = {Spence, Jeffrey P. and Song, Yun S.},
	month = oct,
	year = {2019},
	pages = {eaaw9206},
	file = {Full Text PDF:/home/leonardo_iasi/Zotero/storage/PCAKVFLH/Spence and Song - 2019 - Inference and analysis of population-specific fine.pdf:application/pdf;Snapshot:/home/leonardo_iasi/Zotero/storage/3A9CB2U2/eaaw9206.html:text/html}
}


@incollection{dasgupta_mixture_2008,
	address = {New York, NY},
	series = {Springer {Texts} in {Statistics}},
	title = {Mixture {Models} and {Nonparametric} {Deconvolution}},
	isbn = {978-0-387-75971-5},
	url = {https://doi.org/10.1007/978-0-387-75971-5_33},
	language = {en},
	urldate = {2020-06-15},
	booktitle = {Asymptotic {Theory} of {Statistics} and {Probability}},
	publisher = {Springer},
	author = {DasGupta, Anirban},
	editor = {DasGupta, Anirban},
	year = {2008},
	doi = {10.1007/978-0-387-75971-5_33},
	keywords = {Finite Mixture, Hellinger Distance, Mixture Model, Moment Estimate, Variance Mixture},
	pages = {571--591},
	file = {Springer Full Text PDF:/home/leonardo_iasi/Zotero/storage/99PSBACS/DasGupta - 2008 - Mixture Models and Nonparametric Deconvolution.pdf:application/pdf}
}


@article{mafessoni_high_coverage_2020,
	title = {A high-coverage {Neandertal} genome from {Chagyrskaya} {Cave}},
	copyright = {Copyright © 2020 the Author(s). Published by PNAS.. https://creativecommons.org/licenses/by-nc-nd/4.0/This open access article is distributed under Creative Commons Attribution-NonCommercial-NoDerivatives License 4.0 (CC BY-NC-ND).},
	issn = {0027-8424, 1091-6490},
	url = {https://www.pnas.org/content/early/2020/06/15/2004944117},
	doi = {10.1073/pnas.2004944117},
	abstract = {We sequenced the genome of a Neandertal from Chagyrskaya Cave in the Altai Mountains, Russia, to 27-fold genomic coverage. We show that this Neandertal was a female and that she was more related to Neandertals in western Eurasia [Prüfer et al., Science 358, 655–658 (2017); Hajdinjak et al., Nature 555, 652–656 (2018)] than to Neandertals who lived earlier in Denisova Cave [Prüfer et al., Nature 505, 43–49 (2014)], which is located about 100 km away. About 12.9\% of the Chagyrskaya genome is spanned by homozygous regions that are between 2.5 and 10 centiMorgans (cM) long. This is consistent with the fact that Siberian Neandertals lived in relatively isolated populations of less than 60 individuals. In contrast, a Neandertal from Europe, a Denisovan from the Altai Mountains, and ancient modern humans seem to have lived in populations of larger sizes. The availability of three Neandertal genomes of high quality allows a view of genetic features that were unique to Neandertals and that are likely to have been at high frequency among them. We find that genes highly expressed in the striatum in the basal ganglia of the brain carry more amino-acid-changing substitutions than genes expressed elsewhere in the brain, suggesting that the striatum may have evolved unique functions in Neandertals.},
	language = {en},
	urldate = {2020-06-17},
	journal = {Proceedings of the National Academy of Sciences},
	author = {Mafessoni, Fabrizio and Grote, Steffi and Filippo, Cesare de and Slon, Viviane and Kolobova, Kseniya A. and Viola, Bence and Markin, Sergey V. and Chintalapati, Manjusha and Peyrégne, Stephane and Skov, Laurits and Skoglund, Pontus and Krivoshapkin, Andrey I. and Derevianko, Anatoly P. and Meyer, Matthias and Kelso, Janet and Peter, Benjamin and Prüfer, Kay and Pääbo, Svante},
	month = jun,
	year = {2020},
	pmid = {32546518},
	keywords = {genetics, genome, human evolution, Neandertals},
	file = {Full Text PDF:/home/leonardo_iasi/Zotero/storage/H3MPIEJJ/Mafessoni et al. - 2020 - A high-coverage Neandertal genome from Chagyrskaya.pdf:application/pdf;Snapshot:/home/leonardo_iasi/Zotero/storage/IJFDIJ49/2004944117.html:text/html}
}


@article{zilhao_precise_2017,
	title = {Precise dating of the {Middle}-to-{Upper} {Paleolithic} transition in {Murcia} ({Spain}) supports late {Neandertal} persistence in {Iberia}},
	volume = {3},
	issn = {2405-8440},
	url = {https://www.ncbi.nlm.nih.gov/pmc/articles/PMC5696381/},
	doi = {10.1016/j.heliyon.2017.e00435},
	abstract = {The late persistence in Southern Iberia of a Neandertal-associated Middle Paleolithic is supported by the archeological stratigraphy and the radiocarbon and luminescence dating of three newly excavated localities in the Mula basin of Murcia (Spain). At Cueva Antón, Mousterian layer I-k can be no more than 37,100 years-old. At La Boja, the basal Aurignacian can be no less than 36,500 years-old. The regional Middle-to-Upper Paleolithic transition process is thereby bounded to the first half of the 37th millennium Before Present, in agreement with evidence from Andalusia, Gibraltar and Portugal. This chronology represents a lag of minimally 3000 years with the rest of Europe, where that transition and the associated process of Neandertal/modern human admixture took place between 40,000 and 42,000 years ago. The lag implies the presence of an effective barrier to migration and diffusion across the Ebro river depression, which, based on available paleoenvironmental indicators, would at that time have represented a major biogeographical divide. In addition, (a) the Phlegraean Fields caldera explosion, which occurred 39,850 years ago, would have stalled the Neandertal/modern human admixture front because of the population sink it generated in Central and Eastern Europe, and (b) the long period of ameliorated climate that came soon after (Greenland Interstadial 8, during which forests underwent a marked expansion in Iberian regions south of 40°N) would have enhanced the “Ebro Frontier” effect. These findings have two broader paleoanthropological implications: firstly, that, below the Ebro, the archeological record made prior to 37,000 years ago must be attributed, in all its aspects and components, to the Neandertals (or their ancestors); secondly, that modern human emergence is best seen as an uneven, punctuated process during which long-lasting barriers to gene flow and cultural diffusion could have existed across rather short distances, with attendant consequences for ancient genetics and models of human population history.},
	number = {11},
	urldate = {2020-06-29},
	journal = {Heliyon},
	author = {Zilhão, João and Anesin, Daniela and Aubry, Thierry and Badal, Ernestina and Cabanes, Dan and Kehl, Martin and Klasen, Nicole and Lucena, Armando and Martín-Lerma, Ignacio and Martínez, Susana and Matias, Henrique and Susini, Davide and Steier, Peter and Wild, Eva Maria and Angelucci, Diego E. and Villaverde, Valentín and Zapata, Josefina},
	month = nov,
	year = {2017},
	pmid = {29188235},
	pmcid = {PMC5696381},
	file = {PubMed Central Full Text PDF:/home/leonardo_iasi/Zotero/storage/3BASUG9F/Zilhão et al. - 2017 - Precise dating of the Middle-to-Upper Paleolithic .pdf:application/pdf}
}


@article{hublin_initial_2020,
	title = {Initial {Upper} {Palaeolithic} {Homo} sapiens from {Bacho} {Kiro} {Cave}, {Bulgaria}},
	volume = {581},
	copyright = {2020 The Author(s), under exclusive licence to Springer Nature Limited},
	issn = {1476-4687},
	url = {https://www.nature.com/articles/s41586-020-2259-z},
	doi = {10.1038/s41586-020-2259-z},
	abstract = {The Middle to Upper Palaeolithic transition in Europe witnessed the replacement and partial absorption of local Neanderthal populations by Homo sapiens populations of African origin1. However, this process probably varied across regions and its details remain largely unknown. In particular, the duration of chronological overlap between the two groups is much debated, as are the implications of this overlap for the nature of the biological and cultural interactions between Neanderthals and H. sapiens. Here we report the discovery and direct dating of human remains found in association with Initial Upper Palaeolithic artefacts2, from excavations at Bacho Kiro Cave (Bulgaria). Morphological analysis of a tooth and mitochondrial DNA from several hominin bone fragments, identified through proteomic screening, assign these finds to H. sapiens and link the expansion of Initial Upper Palaeolithic technologies with the spread of H. sapiens into the mid-latitudes of Eurasia before 45 thousand years ago3. The excavations yielded a wealth of bone artefacts, including pendants manufactured from cave bear teeth that are reminiscent of those later produced by the last Neanderthals of western Europe4–6. These finds are consistent with models based on the arrival of multiple waves of H. sapiens into Europe coming into contact with declining Neanderthal populations7,8.},
	language = {en},
	number = {7808},
	urldate = {2020-06-29},
	journal = {Nature},
	author = {Hublin, Jean-Jacques and Sirakov, Nikolay and Aldeias, Vera and Bailey, Shara and Bard, Edouard and Delvigne, Vincent and Endarova, Elena and Fagault, Yoann and Fewlass, Helen and Hajdinjak, Mateja and Kromer, Bernd and Krumov, Ivaylo and Marreiros, João and Martisius, Naomi L. and Paskulin, Lindsey and Sinet-Mathiot, Virginie and Meyer, Matthias and Pääbo, Svante and Popov, Vasil and Rezek, Zeljko and Sirakova, Svoboda and Skinner, Matthew M. and Smith, Geoff M. and Spasov, Rosen and Talamo, Sahra and Tuna, Thibaut and Wacker, Lukas and Welker, Frido and Wilcke, Arndt and Zahariev, Nikolay and McPherron, Shannon P. and Tsanova, Tsenka},
	month = may,
	year = {2020},
	pages = {299--302},
	file = {Full Text PDF:/home/leonardo_iasi/Zotero/storage/T2WBK2XH/Hublin et al. - 2020 - Initial Upper Palaeolithic Homo sapiens from Bacho.pdf:application/pdf;Snapshot:/home/leonardo_iasi/Zotero/storage/RB38B3HE/s41586-020-2259-z.html:text/html}
}


@article{hershkovitz_earliest_2018,
	title = {The earliest modern humans outside {Africa}},
	volume = {359},
	copyright = {Copyright © 2018, The Authors, some rights reserved; exclusive licensee American Association for the Advancement of Science. No claim to original U.S. Government Works. http://www.sciencemag.org/about/science-licenses-journal-article-reuseThis is an article distributed under the terms of the Science Journals Default License.},
	issn = {0036-8075, 1095-9203},
	url = {https://science.sciencemag.org/content/359/6374/456},
	doi = {10.1126/science.aap8369},
	abstract = {Earliest modern humans out of Africa
Recent paleoanthropological studies have suggested that modern humans migrated from Africa as early as the beginning of the Late Pleistocene, 120,000 years ago. Hershkovitz et al. now suggest that early modern humans were already present outside of Africa more than 55,000 years earlier (see the Perspective by Stringer and Galway-Witham). During excavations of sediments at Mount Carmel, Israel, they found a fossil of a mouth part, a left hemimaxilla, with almost complete dentition.
The sediments contain a series of well-defined hearths and a rich stone-based industry, as well as abundant animal remains. Analysis of the human remains, and dating of the site and the fossil itself, indicate a likely age of at least 177,000 years for the fossil—making it the oldest member of the Homo sapiens clade found outside Africa.
Science, this issue p. 456; see also p. 389
To date, the earliest modern human fossils found outside of Africa are dated to around 90,000 to 120,000 years ago at the Levantine sites of Skhul and Qafzeh. A maxilla and associated dentition recently discovered at Misliya Cave, Israel, was dated to 177,000 to 194,000 years ago, suggesting that members of the Homo sapiens clade left Africa earlier than previously thought. This finding changes our view on modern human dispersal and is consistent with recent genetic studies, which have posited the possibility of an earlier dispersal of Homo sapiens around 220,000 years ago. The Misliya maxilla is associated with full-fledged Levallois technology in the Levant, suggesting that the emergence of this technology is linked to the appearance of Homo sapiens in the region, as has been documented in Africa.
Fossilized mouthparts indicate the presence of Homo sapiens in the Levant 160,000 years ago.
Fossilized mouthparts indicate the presence of Homo sapiens in the Levant 160,000 years ago.},
	language = {en},
	number = {6374},
	urldate = {2020-06-29},
	journal = {Science},
	author = {Hershkovitz, Israel and Weber, Gerhard W. and Quam, Rolf and Duval, Mathieu and Grün, Rainer and Kinsley, Leslie and Ayalon, Avner and Bar-Matthews, Miryam and Valladas, Helene and Mercier, Norbert and Arsuaga, Juan Luis and Martinón-Torres, María and Castro, José María Bermúdez de and Fornai, Cinzia and Martín-Francés, Laura and Sarig, Rachel and May, Hila and Krenn, Viktoria A. and Slon, Viviane and Rodríguez, Laura and García, Rebeca and Lorenzo, Carlos and Carretero, Jose Miguel and Frumkin, Amos and Shahack-Gross, Ruth and Mayer, Daniella E. Bar-Yosef and Cui, Yaming and Wu, Xinzhi and Peled, Natan and Groman-Yaroslavski, Iris and Weissbrod, Lior and Yeshurun, Reuven and Tsatskin, Alexander and Zaidner, Yossi and Weinstein-Evron, Mina},
	month = jan,
	year = {2018},
	pmid = {29371468},
	pages = {456--459},
	file = {Full Text PDF:/home/leonardo_iasi/Zotero/storage/9PYKYG5P/Hershkovitz et al. - 2018 - The earliest modern humans outside Africa.pdf:application/pdf;Snapshot:/home/leonardo_iasi/Zotero/storage/LQ3LX3DS/456.html:text/html}
}


@article{stringer_when_2018,
	title = {When did modern humans leave {Africa}?},
	volume = {359},
	copyright = {Copyright © 2018, American Association for the Advancement of Science. http://www.sciencemag.org/about/science-licenses-journal-article-reuseThis is an article distributed under the terms of the Science Journals Default License.},
	issn = {0036-8075, 1095-9203},
	url = {https://science.sciencemag.org/content/359/6374/389},
	doi = {10.1126/science.aas8954},
	abstract = {A ∼180,000-year-old fossil from Israel provides evidence for early forays of Homo sapiens into western Asia
A ∼180,000-year-old fossil from Israel provides evidence for early forays of Homo sapiens into western Asia},
	language = {en},
	number = {6374},
	urldate = {2020-06-29},
	journal = {Science},
	author = {Stringer, Chris and Galway-Witham, Julia},
	month = jan,
	year = {2018},
	pmid = {29371454},
	pages = {389--390},
	file = {Full Text PDF:/home/leonardo_iasi/Zotero/storage/VXQL6ISG/Stringer and Galway-Witham - 2018 - When did modern humans leave Africa.pdf:application/pdf;Snapshot:/home/leonardo_iasi/Zotero/storage/79ZK4FPE/389.html:text/html}
}


@article{villanea_multiple_2019,
	title = {Multiple episodes of interbreeding between {Neanderthal} and modern humans},
	volume = {3},
	copyright = {2018 The Author(s), under exclusive licence to Springer Nature Limited},
	issn = {2397-334X},
	url = {https://www.nature.com/articles/s41559-018-0735-8},
	doi = {10.1038/s41559-018-0735-8},
	abstract = {Neanderthals and anatomically modern humans overlapped geographically for a period of over 30,000 years following human migration out of Africa. During this period, Neanderthals and humans interbred, as evidenced by Neanderthal portions of the genome carried by non-African individuals today. A key observation is that the proportion of Neanderthal ancestry is {\textasciitilde}12–20\% higher in East Asian individuals relative to European individuals. Here, we explore various demographic models that could explain this observation. These include distinguishing between a single admixture event and multiple Neanderthal contributions to either population, and the hypothesis that reduced Neanderthal ancestry in modern Europeans resulted from more recent admixture with a ghost population that lacked a Neanderthal ancestry component (the ‘dilution’ hypothesis). To summarize the asymmetric pattern of Neanderthal allele frequencies, we compiled the joint fragment frequency spectrum of European and East Asian Neanderthal fragments and compared it with both analytical theory and data simulated under various models of admixture. Using maximum-likelihood and machine learning, we found that a simple model of a single admixture did not fit the empirical data, and instead favour a model of multiple episodes of gene flow into both European and East Asian populations. These findings indicate a longer-term, more complex interaction between humans and Neanderthals than was previously appreciated.},
	language = {en},
	number = {1},
	urldate = {2020-06-29},
	journal = {Nature Ecology \& Evolution},
	author = {Villanea, Fernando A. and Schraiber, Joshua G.},
	month = jan,
	year = {2019},
	pages = {39--44},
	file = {Full Text PDF:/home/leonardo_iasi/Zotero/storage/L6V3J8G6/Villanea and Schraiber - 2019 - Multiple episodes of interbreeding between Neander.pdf:application/pdf;Snapshot:/home/leonardo_iasi/Zotero/storage/9R5XCQZD/s41559-018-0735-8.html:text/html}
}


@article{wall_higher_2013,
	title = {Higher {Levels} of {Neanderthal} {Ancestry} in {East} {Asians} than in {Europeans}},
	volume = {194},
	copyright = {Copyright © 2013 by the Genetics Society of America},
	issn = {0016-6731, 1943-2631},
	url = {https://www.genetics.org/content/194/1/199},
	doi = {10.1534/genetics.112.148213},
	abstract = {Neanderthals were a group of archaic hominins that occupied most of Europe and parts of Western Asia from ∼30,000 to 300,000 years ago (KYA). They coexisted with modern humans during part of this time. Previous genetic analyses that compared a draft sequence of the Neanderthal genome with genomes of several modern humans concluded that Neanderthals made a small (1–4\%) contribution to the gene pools of all non-African populations. This observation was consistent with a single episode of admixture from Neanderthals into the ancestors of all non-Africans when the two groups coexisted in the Middle East 50–80 KYA. We examined the relationship between Neanderthals and modern humans in greater detail by applying two complementary methods to the published draft Neanderthal genome and an expanded set of high-coverage modern human genome sequences. We find that, consistent with the recent finding of Meyer et al. (2012), Neanderthals contributed more DNA to modern East Asians than to modern Europeans. Furthermore we find that the Maasai of East Africa have a small but significant fraction of Neanderthal DNA. Because our analysis is of several genomic samples from each modern human population considered, we are able to document the extent of variation in Neanderthal ancestry within and among populations. Our results combined with those previously published show that a more complex model of admixture between Neanderthals and modern humans is necessary to account for the different levels of Neanderthal ancestry among human populations. In particular, at least some Neanderthal–modern human admixture must postdate the separation of the ancestors of modern European and modern East Asian populations.},
	language = {en},
	number = {1},
	urldate = {2020-06-29},
	journal = {Genetics},
	author = {Wall, Jeffrey D. and Yang, Melinda A. and Jay, Flora and Kim, Sung K. and Durand, Eric Y. and Stevison, Laurie S. and Gignoux, Christopher and Woerner, August and Hammer, Michael F. and Slatkin, Montgomery},
	month = may,
	year = {2013},
	pmid = {23410836},
	keywords = {ancient admixture, human evolution, Neanderthals},
	pages = {199--209}
}


@article{douka_age_2019,
	title = {Age estimates for hominin fossils and the onset of the {Upper} {Palaeolithic} at {Denisova} {Cave}},
	volume = {565},
	copyright = {2019 Springer Nature Limited},
	issn = {1476-4687},
	url = {https://www.nature.com/articles/s41586-018-0870-z},
	doi = {10.1038/s41586-018-0870-z},
	abstract = {Denisova Cave in the Siberian Altai (Russia) is a key site for understanding the complex relationships between hominin groups that inhabited Eurasia in the Middle and Late Pleistocene epoch. DNA sequenced from human remains found at this site has revealed the presence of a hitherto unknown hominin group, the Denisovans1,2, and high-coverage genomes from both Neanderthal and Denisovan fossils provide evidence for admixture between these two populations3. Determining the age of these fossils is important if we are to understand the nature of hominin interaction, and aspects of their cultural and subsistence adaptations. Here we present 50 radiocarbon determinations from the late Middle and Upper Palaeolithic layers of the site. We also report three direct dates for hominin fragments and obtain a mitochondrial DNA sequence for one of them. We apply a Bayesian age modelling approach that combines chronometric (radiocarbon, uranium series and optical ages), stratigraphic and genetic data to calculate probabilistically the age of the human fossils at the site. Our modelled estimate for the age of the oldest Denisovan fossil suggests that this group was present at the site as early as 195,000 years ago (at 95.4\% probability). All Neanderthal fossils—as well as Denisova 11, the daughter of a Neanderthal and a Denisovan4—date to between 80,000 and 140,000 years ago. The youngest Denisovan dates to 52,000–76,000 years ago. Direct radiocarbon dating of Upper Palaeolithic tooth pendants and bone points yielded the earliest evidence for the production of these artefacts in northern Eurasia, between 43,000 and 49,000 calibrated years before present (taken as ad 1950). On the basis of current archaeological evidence, it may be assumed that these artefacts are associated with the Denisovan population. It is not currently possible to determine whether anatomically modern humans were involved in their production, as modern-human fossil and genetic evidence of such antiquity has not yet been identified in the Altai region.},
	language = {en},
	number = {7741},
	urldate = {2020-07-01},
	journal = {Nature},
	author = {Douka, Katerina and Slon, Viviane and Jacobs, Zenobia and Ramsey, Christopher Bronk and Shunkov, Michael V. and Derevianko, Anatoly P. and Mafessoni, Fabrizio and Kozlikin, Maxim B. and Li, Bo and Grün, Rainer and Comeskey, Daniel and Devièse, Thibaut and Brown, Samantha and Viola, Bence and Kinsley, Leslie and Buckley, Michael and Meyer, Matthias and Roberts, Richard G. and Pääbo, Svante and Kelso, Janet and Higham, Tom},
	month = jan,
	year = {2019},
	pages = {640--644},
	file = {Full Text PDF:/home/leonardo_iasi/Zotero/storage/QV9LRHEG/Douka et al. - 2019 - Age estimates for hominin fossils and the onset of.pdf:application/pdf;Snapshot:/home/leonardo_iasi/Zotero/storage/2BSRUJK5/s41586-018-0870-z.html:text/html}
}


@article{vyas_analyses_2019,
	title = {Analyses of {Neanderthal} introgression suggest that {Levantine} and southern {Arabian} populations have a shared population history},
	volume = {169},
	copyright = {© 2019 Wiley Periodicals, Inc.},
	issn = {1096-8644},
	url = {https://onlinelibrary.wiley.com/doi/abs/10.1002/ajpa.23818},
	doi = {10.1002/ajpa.23818},
	abstract = {Objectives Modern humans are thought to have interbred with Neanderthals in the Near East soon after modern humans dispersed out of Africa. This introgression event likely took place in either the Levant or southern Arabia depending on the dispersal route out of Africa that was followed. In this study, we compare Neanderthal introgression in contemporary Levantine and southern Arabian populations to investigate Neanderthal introgression and to study Near Eastern population history. Materials and Methods We analyzed genotyping data on {\textgreater}400,000 autosomal SNPs from seven Levantine and five southern Arabian populations and compared these data to those from populations from around the world including Neanderthal and Denisovan genomes. We used f4 and D statistics to estimate and compare levels of Neanderthal introgression between Levantine, southern Arabian, and comparative global populations. We also identified 1,581 putative Neanderthal-introgressed SNPs within our dataset and analyzed their allele frequencies as a means to compare introgression patterns in Levantine and southern Arabian genomes. Results We find that Levantine and southern Arabian populations have similar levels of Neanderthal introgression to each other but lower levels than other non-Africans. Furthermore, we find that introgressed SNPs have very similar allele frequencies in the Levant and southern Arabia, which indicates that Neanderthal introgression is similarly distributed in Levantine and southern Arabian genomes. Discussion We infer that the ancestors of contemporary Levantine and southern Arabian populations received Neanderthal introgression prior to separating from each other and that there has been extensive gene flow between these populations.},
	language = {en},
	number = {2},
	urldate = {2020-07-01},
	journal = {American Journal of Physical Anthropology},
	author = {Vyas, Deven N. and Mulligan, Connie J.},
	year = {2019},
	keywords = {archaic humans, dispersal, Neanderthal introgression, Near East, out of Africa, Yemen},
	pages = {227--239},
	file = {Full Text PDF:/home/leonardo_iasi/Zotero/storage/X2B7985E/Vyas and Mulligan - 2019 - Analyses of Neanderthal introgression suggest that.pdf:application/pdf;Snapshot:/home/leonardo_iasi/Zotero/storage/T8YGL2RZ/ajpa.html:text/html}
}


@article{lazaridis_genomic_2016,
	title = {Genomic insights into the origin of farming in the ancient {Near} {East}},
	volume = {536},
	copyright = {2016 Macmillan Publishers Limited, part of Springer Nature. All rights reserved.},
	issn = {1476-4687},
	url = {https://www.nature.com/articles/nature19310},
	doi = {10.1038/nature19310},
	abstract = {We report genome-wide ancient DNA from 44 ancient Near Easterners ranging in time between {\textasciitilde}12,000 and 1,400 bc, from Natufian hunter–gatherers to Bronze Age farmers. We show that the earliest populations of the Near East derived around half their ancestry from a ‘Basal Eurasian’ lineage that had little if any Neanderthal admixture and that separated from other non-African lineages before their separation from each other. The first farmers of the southern Levant (Israel and Jordan) and Zagros Mountains (Iran) were strongly genetically differentiated, and each descended from local hunter–gatherers. By the time of the Bronze Age, these two populations and Anatolian-related farmers had mixed with each other and with the hunter–gatherers of Europe to greatly reduce genetic differentiation. The impact of the Near Eastern farmers extended beyond the Near East: farmers related to those of Anatolia spread westward into Europe; farmers related to those of the Levant spread southward into East Africa; farmers related to those of Iran spread northward into the Eurasian steppe; and people related to both the early farmers of Iran and to the pastoralists of the Eurasian steppe spread eastward into South Asia.},
	language = {en},
	number = {7617},
	urldate = {2020-07-01},
	journal = {Nature},
	author = {Lazaridis, Iosif and Nadel, Dani and Rollefson, Gary and Merrett, Deborah C. and Rohland, Nadin and Mallick, Swapan and Fernandes, Daniel and Novak, Mario and Gamarra, Beatriz and Sirak, Kendra and Connell, Sarah and Stewardson, Kristin and Harney, Eadaoin and Fu, Qiaomei and Gonzalez-Fortes, Gloria and Jones, Eppie R. and Roodenberg, Songül Alpaslan and Lengyel, György and Bocquentin, Fanny and Gasparian, Boris and Monge, Janet M. and Gregg, Michael and Eshed, Vered and Mizrahi, Ahuva-Sivan and Meiklejohn, Christopher and Gerritsen, Fokke and Bejenaru, Luminita and Blüher, Matthias and Campbell, Archie and Cavalleri, Gianpiero and Comas, David and Froguel, Philippe and Gilbert, Edmund and Kerr, Shona M. and Kovacs, Peter and Krause, Johannes and McGettigan, Darren and Merrigan, Michael and Merriwether, D. Andrew and O'Reilly, Seamus and Richards, Martin B. and Semino, Ornella and Shamoon-Pour, Michel and Stefanescu, Gheorghe and Stumvoll, Michael and Tönjes, Anke and Torroni, Antonio and Wilson, James F. and Yengo, Loic and Hovhannisyan, Nelli A. and Patterson, Nick and Pinhasi, Ron and Reich, David},
	month = aug,
	year = {2016},
	pages = {419--424},
	file = {Full Text PDF:/home/leonardo_iasi/Zotero/storage/YGUBCLW7/Lazaridis et al. - 2016 - Genomic insights into the origin of farming in the.pdf:application/pdf;Snapshot:/home/leonardo_iasi/Zotero/storage/7LV2HC93/nature19310.html:text/html}
}


@article{skov_nature_2020,
	title = {The nature of {Neanderthal} introgression revealed by 27,566 {Icelandic} genomes},
	volume = {582},
	copyright = {2020 The Author(s), under exclusive licence to Springer Nature Limited},
	issn = {1476-4687},
	url = {https://www.nature.com/articles/s41586-020-2225-9},
	doi = {10.1038/s41586-020-2225-9},
	abstract = {Human evolutionary history is rich with the interbreeding of divergent populations. Most humans outside of Africa trace about 2\% of their genomes to admixture from Neanderthals, which occurred 50–60 thousand years ago1. Here we examine the effect of this event using 14.4 million putative archaic chromosome fragments that were detected in fully phased whole-genome sequences from 27,566 Icelanders, corresponding to a range of 56,388–112,709 unique archaic fragments that cover 38.0–48.2\% of the callable genome. On the basis of the similarity with known archaic genomes, we assign 84.5\% of fragments to an Altai or Vindija Neanderthal origin and 3.3\% to Denisovan origin; 12.2\% of fragments are of unknown origin. We find that Icelanders have more Denisovan-like fragments than expected through incomplete lineage sorting. This is best explained by Denisovan gene flow, either into ancestors of the introgressing Neanderthals or directly into humans. A within-individual, paired comparison of archaic fragments with syntenic non-archaic fragments revealed that, although the overall rate of mutation was similar in humans and Neanderthals during the 500 thousand years that their lineages were separate, there were differences in the relative frequencies of mutation types—perhaps due to different generation intervals for males and females. Finally, we assessed 271 phenotypes, report 5 associations driven by variants in archaic fragments and show that the majority of previously reported associations are better explained by non-archaic variants.},
	language = {en},
	number = {7810},
	urldate = {2020-07-28},
	journal = {Nature},
	author = {Skov, Laurits and Coll Macià, Moisès and Sveinbjörnsson, Garðar and Mafessoni, Fabrizio and Lucotte, Elise A. and Einarsdóttir, Margret S. and Jonsson, Hakon and Halldorsson, Bjarni and Gudbjartsson, Daniel F. and Helgason, Agnar and Schierup, Mikkel Heide and Stefansson, Kari},
	month = jun,
	year = {2020},
	pages = {78--83},
	file = {Full Text PDF:/home/leonardo_iasi/Zotero/storage/I6W8RGKE/Skov et al. - 2020 - The nature of Neanderthal introgression revealed b.pdf:application/pdf;Snapshot:/home/leonardo_iasi/Zotero/storage/QKFLJ3Z4/s41586-020-2225-9.html:text/html}
}


@article{skov_detecting_2018,
	title = {Detecting archaic introgression using an unadmixed outgroup},
	volume = {14},
	issn = {1553-7404},
	url = {https://journals.plos.org/plosgenetics/article?id=10.1371/journal.pgen.1007641},
	doi = {10.1371/journal.pgen.1007641},
	abstract = {Human populations outside of Africa have experienced at least two bouts of introgression from archaic humans, from Neanderthals and Denisovans. In Papuans there is prior evidence of both these introgressions. Here we present a new approach to detect segments of individual genomes of archaic origin without using an archaic reference genome. The approach is based on a hidden Markov model that identifies genomic regions with a high density of single nucleotide variants (SNVs) not seen in unadmixed populations. We show using simulations that this provides a powerful approach to identifying segments of archaic introgression with a low rate of false detection, given data from a suitable outgroup population is available, without the archaic introgression but containing a majority of the variation that arose since initial separation from the archaic lineage. Furthermore our approach is able to infer admixture proportions and the times both of admixture and of initial divergence between the human and archaic populations. We apply the model to detect archaic introgression in 89 Papuans and show how the identified segments can be assigned to likely Neanderthal or Denisovan origin. We report more Denisovan admixture than previous studies and find a shift in size distribution of fragments of Neanderthal and Denisovan origin that is compatible with a difference in admixture time. Furthermore, we identify small amounts of Denisova ancestry in South East Asians and South Asians.},
	language = {en},
	number = {9},
	urldate = {2020-01-24},
	journal = {PLOS Genetics},
	author = {Skov, Laurits and Hui, Ruoyun and Shchur, Vladimir and Hobolth, Asger and Scally, Aylwyn and Schierup, Mikkel Heide and Durbin, Richard},
	month = sep,
	year = {2018},
	keywords = {Neanderthals, Haplotypes, Simulation and modeling, Genomics, Hidden Markov models, Comparative genomics, Introgression, Population density},
	pages = {e1007641},
	file = {Full Text PDF:/home/leonardo_iasi/Zotero/storage/X2M5EFBY/Skov et al. - 2018 - Detecting archaic introgression using an unadmixed.pdf:application/pdf;Snapshot:/home/leonardo_iasi/Zotero/storage/T6C2AIHQ/article.html:text/html}
}


@book{mcelreath_statistical_2020,
	title = {Statistical {Rethinking}: {A} {Bayesian} {Course} with {Examples} in {R} and {STAN}},
	isbn = {978-0-429-63914-2},
	shorttitle = {Statistical {Rethinking}},
	abstract = {Statistical Rethinking: A Bayesian Course with Examples in R and Stan builds your knowledge of and confidence in making inferences from data. Reflecting the need for scripting in today's model-based statistics, the book pushes you to perform step-by-step calculations that are usually automated. This unique computational approach ensures that you understand enough of the details to make reasonable choices and interpretations in your own modeling work.  The text presents causal inference and generalized linear multilevel models from a simple Bayesian perspective that builds on information theory and maximum entropy. The core material ranges from the basics of regression to advanced multilevel models. It also presents measurement error, missing data, and Gaussian process models for spatial and phylogenetic confounding.  The second edition emphasizes the directed acyclic graph (DAG) approach to causal inference, integrating DAGs into many examples. The new edition also contains new material on the design of prior distributions, splines, ordered categorical predictors, social relations models, cross-validation, importance sampling, instrumental variables, and Hamiltonian Monte Carlo. It ends with an entirely new chapter that goes beyond generalized linear modeling, showing how domain-specific scientific models can be built into statistical analyses.  Features   Integrates working code into the main text   Illustrates concepts through worked data analysis examples   Emphasizes understanding assumptions and how assumptions are reflected in code   Offers more detailed explanations of the mathematics in optional sections   Presents examples of using the dagitty R package to analyze causal graphs   Provides the rethinking R package on the author's website and on GitHub},
	language = {en},
	publisher = {CRC Press},
	author = {McElreath, Richard},
	month = mar,
	year = {2020},
	note = {Google-Books-ID: 6H\_WDwAAQBAJ},
	keywords = {Mathematics / Probability \& Statistics / General}
}


@misc{stan_development_team_rstan_2018,
	title = {{RStan}: the {R} interface to {Stan}},
	author = {{Stan Development Team}},
	year = {2018}
}


@article{carpenter_stan_2017,
	title = {Stan: {A} {Probabilistic} {Programming} {Language}},
	volume = {76},
	copyright = {Copyright (c) 2017 Bob Carpenter, Andrew Gelman, Matthew D. Hoffman, Daniel Lee, Ben Goodrich, Michael Betancourt, Marcus Brubaker, Jiqiang Guo, Peter Li, Allen Riddell},
	issn = {1548-7660},
	shorttitle = {Stan},
	url = {https://www.jstatsoft.org/index.php/jss/article/view/v076i01},
	doi = {10.18637/jss.v076.i01},
	language = {en},
	number = {1},
	urldate = {2020-09-22},
	journal = {Journal of Statistical Software},
	author = {Carpenter, Bob and Gelman, Andrew and Hoffman, Matthew D. and Lee, Daniel and Goodrich, Ben and Betancourt, Michael and Brubaker, Marcus and Guo, Jiqiang and Li, Peter and Riddell, Allen},
	month = jan,
	year = {2017},
	keywords = {algorithmic differentiation, Bayesian inference, probabilistic programming, Stan},
	pages = {1--32},
	file = {Full Text:/home/leonardo_iasi/Zotero/storage/GDVGF65T/Carpenter et al. - 2017 - Stan A Probabilistic Programming Language.pdf:application/pdf;Snapshot:/home/leonardo_iasi/Zotero/storage/3AH88TSU/v076i01.html:text/html}
}


@article{bard_extended_2020,
	title = {Extended dilation of the radiocarbon time scale between 40,000 and 48,000 y {BP} and the overlap between {Neanderthals} and {Homo} sapiens},
	volume = {117},
	copyright = {Copyright © 2020 the Author(s). Published by PNAS.. https://creativecommons.org/licenses/by-nc-nd/4.0/This open access article is distributed under Creative Commons Attribution-NonCommercial-NoDerivatives License 4.0 (CC BY-NC-ND).},
	issn = {0027-8424, 1091-6490},
	url = {https://www.pnas.org/content/117/35/21005},
	doi = {10.1073/pnas.2012307117},
	abstract = {The new radiocarbon calibration curve (IntCal20) allows us to calculate the gradient of the relationship between 14C age and calendar age over the past 55 millennia before the present (55 ka BP). The new gradient curve exhibits a prolonged and prominent maximum between 48 and 40 ka BP during which the radiocarbon clock runs almost twice as fast as it should. This radiocarbon time dilation is due to the increase in the atmospheric 14C/12C ratio caused by the 14C production rise linked to the transition into the Laschamp geomagnetic excursion centered around 41 ka BP. The major maximum in the gradient from 48 to 40 ka BP is a new feature of the IntCal20 calibration curve, with far-reaching impacts for scientific communities, such as prehistory and paleoclimatology, relying on accurate ages in this time range. To illustrate, we consider the duration of the overlap between Neanderthals and Homo sapiens in Eurasia.},
	language = {en},
	number = {35},
	urldate = {2020-10-29},
	journal = {Proceedings of the National Academy of Sciences},
	author = {Bard, Edouard and Heaton, Timothy J. and Talamo, Sahra and Kromer, Bernd and Reimer, Ron W. and Reimer, Paula J.},
	month = sep,
	year = {2020},
	pmid = {32817536},
	keywords = {geochronology, Neanderthal, paleomagnetism, radiocarbon},
	pages = {21005--21007},
	file = {Full Text PDF:/home/leonardo_iasi/Zotero/storage/SGZ8ALN6/Bard et al. - 2020 - Extended dilation of the radiocarbon time scale be.pdf:application/pdf;Snapshot:/home/leonardo_iasi/Zotero/storage/Z3QNA4UW/21005.html:text/html}
}


@article{seguin-orlando_genomic_2014,
	title = {Genomic structure in {Europeans} dating back at least 36,200 years},
	volume = {346},
	copyright = {Copyright © 2014, American Association for the Advancement of Science},
	issn = {0036-8075, 1095-9203},
	url = {https://science.sciencemag.org/content/346/6213/1113},
	doi = {10.1126/science.aaa0114},
	abstract = {The origin of contemporary Europeans remains contentious. We obtained a genome sequence from Kostenki 14 in European Russia dating from 38,700 to 36,200 years ago, one of the oldest fossils of anatomically modern humans from Europe. We find that Kostenki 14 shares a close ancestry with the 24,000-year-old Mal’ta boy from central Siberia, European Mesolithic hunter-gatherers, some contemporary western Siberians, and many Europeans, but not eastern Asians. Additionally, the Kostenki 14 genome shows evidence of shared ancestry with a population basal to all Eurasians that also relates to later European Neolithic farmers. We find that Kostenki 14 contains more Neandertal DNA that is contained in longer tracts than present Europeans. Our findings reveal the timing of divergence of western Eurasians and East Asians to be more than 36,200 years ago and that European genomic structure today dates back to the Upper Paleolithic and derives from a metapopulation that at times stretched from Europe to central Asia.
Secrets of human ancestor evolution revealed
Studies of ancient humans help us understand the movement and evolution of modern populations of humans. Seguin-Orlando et al. present the genome of an ancient individual, K14, from northern Russia who lived over 36,000 years ago. K14 is more similar to west Eurasians and Europeans than to east Asians, indicating that these populations had already diverged.
Science, this issue p. 1113
An ancient human genome illuminates human demography in Eurasia and Europe.
An ancient human genome illuminates human demography in Eurasia and Europe.},
	language = {en},
	number = {6213},
	urldate = {2020-12-02},
	journal = {Science},
	author = {Seguin-Orlando, Andaine and Korneliussen, Thorfinn S. and Sikora, Martin and Malaspinas, Anna-Sapfo and Manica, Andrea and Moltke, Ida and Albrechtsen, Anders and Ko, Amy and Margaryan, Ashot and Moiseyev, Vyacheslav and Goebel, Ted and Westaway, Michael and Lambert, David and Khartanovich, Valeri and Wall, Jeffrey D. and Nigst, Philip R. and Foley, Robert A. and Lahr, Marta Mirazon and Nielsen, Rasmus and Orlando, Ludovic and Willerslev, Eske},
	month = nov,
	year = {2014},
	pmid = {25378462},
	pages = {1113--1118},
	file = {Full Text PDF:/home/leonardo_iasi/Zotero/storage/VCS4F2SK/Seguin-Orlando et al. - 2014 - Genomic structure in Europeans dating back at leas.pdf:application/pdf;Snapshot:/home/leonardo_iasi/Zotero/storage/C88AZAQQ/1113.html:text/html}
}


@article{ralph_geography_2013,
	title = {The {Geography} of {Recent} {Genetic} {Ancestry} across {Europe}},
	volume = {11},
	issn = {1545-7885},
	url = {https://journals.plos.org/plosbiology/article?id=10.1371/journal.pbio.1001555},
	doi = {10.1371/journal.pbio.1001555},
	abstract = {A genomic survey of recent genealogical relatedness reveals the close ties of kinship and the impact of events across the past 3,000 years of European history.},
	language = {en},
	number = {5},
	urldate = {2020-12-02},
	journal = {PLOS Biology},
	author = {Ralph, Peter and Coop, Graham},
	month = may,
	year = {2013},
	keywords = {DNA recombination, Europe, Genetics, Genomics, Geography, Italian people, Italy, Population genetics},
	pages = {e1001555},
	file = {Full Text PDF:/home/leonardo_iasi/Zotero/storage/3RR3Q6GW/Ralph and Coop - 2013 - The Geography of Recent Genetic Ancestry across Eu.pdf:application/pdf;Snapshot:/home/leonardo_iasi/Zotero/storage/NCJ2PGJB/article.html:text/html}
}


@article{slon_genome_2018,
	title = {The genome of the offspring of a {Neanderthal} mother and a {Denisovan} father},
	volume = {561},
	copyright = {2018 Springer Nature Limited},
	issn = {1476-4687},
	url = {https://www.nature.com/articles/s41586-018-0455-x},
	doi = {10.1038/s41586-018-0455-x},
	abstract = {Neanderthals and Denisovans are extinct groups of hominins that separated from each other more than 390,000 years ago1,2. Here we present the genome of ‘Denisova 11’, a bone fragment from Denisova Cave (Russia)3 and show that it comes from an individual who had a Neanderthal mother and a Denisovan father. The father, whose genome bears traces of Neanderthal ancestry, came from a population related to a later Denisovan found in the cave4–6. The mother came from a population more closely related to Neanderthals who lived later in Europe2,7 than to an earlier Neanderthal found in Denisova Cave8, suggesting that migrations of Neanderthals between eastern and western Eurasia occurred sometime after 120,000 years ago. The finding of a first-generation Neanderthal–Denisovan offspring among the small number of archaic specimens sequenced to date suggests that mixing between Late Pleistocene hominin groups was common when they met.},
	language = {en},
	number = {7721},
	urldate = {2020-12-03},
	journal = {Nature},
	author = {Slon, Viviane and Mafessoni, Fabrizio and Vernot, Benjamin and de Filippo, Cesare and Grote, Steffi and Viola, Bence and Hajdinjak, Mateja and Peyrégne, Stéphane and Nagel, Sarah and Brown, Samantha and Douka, Katerina and Higham, Tom and Kozlikin, Maxim B. and Shunkov, Michael V. and Derevianko, Anatoly P. and Kelso, Janet and Meyer, Matthias and Prüfer, Kay and Pääbo, Svante},
	month = sep,
	year = {2018},
	pages = {113--116},
	file = {Full Text PDF:/home/leonardo_iasi/Zotero/storage/D9SYHMYM/Slon et al. - 2018 - The genome of the offspring of a Neanderthal mothe.pdf:application/pdf;Snapshot:/home/leonardo_iasi/Zotero/storage/FX55JKGJ/s41586-018-0455-x.html:text/html}
}


@article{sikora_ancient_2017,
	title = {Ancient genomes show social and reproductive behavior of early {Upper} {Paleolithic} foragers},
	copyright = {Copyright © 2017, American Association for the Advancement of Science},
	issn = {0036-8075, 1095-9203},
	url = {https://science.sciencemag.org/content/early/2017/10/04/science.aao1807},
	doi = {10.1126/science.aao1807},
	abstract = {Present-day hunter-gatherers (HGs) live in multilevel social groups essential to sustain a population structure characterized by limited levels of within-band relatedness and inbreeding. When these wider social networks evolved among HGs is unknown. Here, we investigate whether the contemporary HG strategy was already present in the Upper Paleolithic (UP), using complete genome sequences from Sunghir, a site dated to {\textasciitilde}34 thousand years BP (kya) containing multiple anatomically modern human (AMH) individuals. We demonstrate that individuals at Sunghir derive from a population of small effective size, with limited kinship and levels of inbreeding similar to HG populations. Our findings suggest that UP social organization was similar to that of living HGs, with limited relatedness within residential groups embedded in a larger mating network.},
	language = {en},
	urldate = {2020-12-08},
	journal = {Science},
	author = {Sikora, Martin and Seguin-Orlando, Andaine and Sousa, Vitor C. and Albrechtsen, Anders and Korneliussen, Thorfinn and Ko, Amy and Rasmussen, Simon and Dupanloup, Isabelle and Nigst, Philip R. and Bosch, Marjolein D. and Renaud, Gabriel and Allentoft, Morten E. and Margaryan, Ashot and Vasilyev, Sergey V. and Veselovskaya, Elizaveta V. and Borutskaya, Svetlana B. and Deviese, Thibaut and Comeskey, Dan and Higham, Tom and Manica, Andrea and Foley, Robert and Meltzer, David J. and Nielsen, Rasmus and Excoffier, Laurent and Lahr, Marta Mirazon and Orlando, Ludovic and Willerslev, Eske},
	month = oct,
	year = {2017},
	pmid = {28982795},
	file = {Full Text PDF:/home/leonardo_iasi/Zotero/storage/PVR2DV8Q/Sikora et al. - 2017 - Ancient genomes show social and reproductive behav.pdf:application/pdf}
}


@article{sikora_population_2019,
	title = {The population history of northeastern {Siberia} since the {Pleistocene}},
	volume = {570},
	copyright = {2019 The Author(s), under exclusive licence to Springer Nature Limited},
	issn = {1476-4687},
	url = {https://www.nature.com/articles/s41586-019-1279-z},
	doi = {10.1038/s41586-019-1279-z},
	abstract = {Northeastern Siberia has been inhabited by humans for more than 40,000 years but its deep population history remains poorly understood. Here we investigate the late Pleistocene population history of northeastern Siberia through analyses of 34 newly recovered ancient genomes that date to between 31,000 and 600 years ago. We document complex population dynamics during this period, including at least three major migration events: an initial peopling by a previously unknown Palaeolithic population of ‘Ancient North Siberians’ who are distantly related to early West Eurasian hunter-gatherers; the arrival of East Asian-related peoples, which gave rise to ‘Ancient Palaeo-Siberians’ who are closely related to contemporary communities from far-northeastern Siberia (such as the Koryaks), as well as Native Americans; and a Holocene migration of other East Asian-related peoples, who we name ‘Neo-Siberians’, and from whom many contemporary Siberians are descended. Each of these population expansions largely replaced the earlier inhabitants, and ultimately generated the mosaic genetic make-up of contemporary peoples who inhabit a vast area across northern Eurasia and the Americas.},
	language = {en},
	number = {7760},
	urldate = {2020-12-08},
	journal = {Nature},
	author = {Sikora, Martin and Pitulko, Vladimir V. and Sousa, Vitor C. and Allentoft, Morten E. and Vinner, Lasse and Rasmussen, Simon and Margaryan, Ashot and de Barros Damgaard, Peter and de la Fuente, Constanza and Renaud, Gabriel and Yang, Melinda A. and Fu, Qiaomei and Dupanloup, Isabelle and Giampoudakis, Konstantinos and Nogués-Bravo, David and Rahbek, Carsten and Kroonen, Guus and Peyrot, Michaël and McColl, Hugh and Vasilyev, Sergey V. and Veselovskaya, Elizaveta and Gerasimova, Margarita and Pavlova, Elena Y. and Chasnyk, Vyacheslav G. and Nikolskiy, Pavel A. and Gromov, Andrei V. and Khartanovich, Valeriy I. and Moiseyev, Vyacheslav and Grebenyuk, Pavel S. and Fedorchenko, Alexander Yu and Lebedintsev, Alexander I. and Slobodin, Sergey B. and Malyarchuk, Boris A. and Martiniano, Rui and Meldgaard, Morten and Arppe, Laura and Palo, Jukka U. and Sundell, Tarja and Mannermaa, Kristiina and Putkonen, Mikko and Alexandersen, Verner and Primeau, Charlotte and Baimukhanov, Nurbol and Malhi, Ripan S. and Sjögren, Karl-Göran and Kristiansen, Kristian and Wessman, Anna and Sajantila, Antti and Lahr, Marta Mirazon and Durbin, Richard and Nielsen, Rasmus and Meltzer, David J. and Excoffier, Laurent and Willerslev, Eske},
	month = jun,
	year = {2019},
	pages = {182--188},
	file = {Full Text PDF:/home/leonardo_iasi/Zotero/storage/TW8FG4JW/Sikora et al. - 2019 - The population history of northeastern Siberia sin.pdf:application/pdf;Snapshot:/home/leonardo_iasi/Zotero/storage/AEXVDSD5/s41586-019-1279-z.html:text/html}
}


@article{harris_genetic_2016,
	title = {The {Genetic} {Cost} of {Neanderthal} {Introgression}},
	volume = {203},
	copyright = {Copyright © 2016 by the Genetics Society of America},
	issn = {0016-6731, 1943-2631},
	url = {https://www.genetics.org/content/203/2/881},
	doi = {10.1534/genetics.116.186890},
	abstract = {Approximately 2–4\% of genetic material in human populations outside Africa is derived from Neanderthals who interbred with anatomically modern humans. Recent studies have shown that this Neanderthal DNA is depleted around functional genomic regions; this has been suggested to be a consequence of harmful epistatic interactions between human and Neanderthal alleles. However, using published estimates of Neanderthal inbreeding and the distribution of mutational fitness effects, we infer that Neanderthals had at least 40\% lower fitness than humans on average; this increased load predicts the reduction in Neanderthal introgression around genes without the need to invoke epistasis. We also predict a residual Neanderthal mutational load in non-Africans, leading to a fitness reduction of at least 0.5\%. This effect of Neanderthal admixture has been left out of previous debate on mutation load differences between Africans and non-Africans. We also show that if many deleterious mutations are recessive, the Neanderthal admixture fraction could increase over time due to the protective effect of Neanderthal haplotypes against deleterious alleles that arose recently in the human population. This might partially explain why so many organisms retain gene flow from other species and appear to derive adaptive benefits from introgression.},
	language = {en},
	number = {2},
	urldate = {2020-12-21},
	journal = {Genetics},
	author = {Harris, Kelley and Nielsen, Rasmus},
	month = jun,
	year = {2016},
	pmid = {27038113},
	keywords = {archaic hominins, deleterious mutation load, gene flow, heterosis, nearly neutral theory},
	pages = {881--891},
	file = {Full Text PDF:/home/leonardo_iasi/Zotero/storage/H3Y93JIB/Harris and Nielsen - 2016 - The Genetic Cost of Neanderthal Introgression.pdf:application/pdf;Snapshot:/home/leonardo_iasi/Zotero/storage/2IPXTBT3/881.html:text/html}
}


@article{juric_strength_2016,
	title = {The {Strength} of {Selection} against {Neanderthal} {Introgression}},
	volume = {12},
	issn = {1553-7404},
	url = {https://journals.plos.org/plosgenetics/article?id=10.1371/journal.pgen.1006340},
	doi = {10.1371/journal.pgen.1006340},
	abstract = {Hybridization between humans and Neanderthals has resulted in a low level of Neanderthal ancestry scattered across the genomes of many modern-day humans. After hybridization, on average, selection appears to have removed Neanderthal alleles from the human population. Quantifying the strength and causes of this selection against Neanderthal ancestry is key to understanding our relationship to Neanderthals and, more broadly, how populations remain distinct after secondary contact. Here, we develop a novel method for estimating the genome-wide average strength of selection and the density of selected sites using estimates of Neanderthal allele frequency along the genomes of modern-day humans. We confirm that East Asians had somewhat higher initial levels of Neanderthal ancestry than Europeans even after accounting for selection. We find that the bulk of purifying selection against Neanderthal ancestry is best understood as acting on many weakly deleterious alleles. We propose that the majority of these alleles were effectively neutral—and segregating at high frequency—in Neanderthals, but became selected against after entering human populations of much larger effective size. While individually of small effect, these alleles potentially imposed a heavy genetic load on the early-generation human–Neanderthal hybrids. This work suggests that differences in effective population size may play a far more important role in shaping levels of introgression than previously thought.},
	language = {en},
	number = {11},
	urldate = {2020-12-21},
	journal = {PLOS Genetics},
	author = {Juric, Ivan and Aeschbacher, Simon and Coop, Graham},
	month = nov,
	year = {2016},
	keywords = {Alleles, Autosomes, Effective population size, Genomics, Introgression, Neanderthals, Paleogenetics, X chromosomes},
	pages = {e1006340},
	file = {Full Text PDF:/home/leonardo_iasi/Zotero/storage/2YM32TSM/Juric et al. - 2016 - The Strength of Selection against Neanderthal Intr.pdf:application/pdf;Snapshot:/home/leonardo_iasi/Zotero/storage/LDZSQHDE/article.html:text/html}
}


@article{hajdinjak_initial_2021,
	title = {Initial {Upper} {Palaeolithic} humans in {Europe} had recent {Neanderthal} ancestry},
	volume = {592},
	copyright = {2021 The Author(s)},
	issn = {1476-4687},
	url = {https://www.nature.com/articles/s41586-021-03335-3},
	doi = {10.1038/s41586-021-03335-3},
	abstract = {Modern humans appeared in Europe by at least 45,000 years ago1–5, but the extent of their interactions with Neanderthals, who disappeared by about 40,000 years ago6, and their relationship to the broader expansion of modern humans outside Africa are poorly understood. Here we present genome-wide data from three individuals dated to between 45,930 and 42,580 years ago from Bacho Kiro Cave, Bulgaria1,2. They are the earliest Late Pleistocene modern humans known to have been recovered in Europe so far, and were found in association with an Initial Upper Palaeolithic artefact assemblage. Unlike two previously studied individuals of similar ages from Romania7 and Siberia8 who did not contribute detectably to later populations, these individuals are more closely related to present-day and ancient populations in East Asia and the Americas than to later west Eurasian populations. This indicates that they belonged to a modern human migration into Europe that was not previously known from the genetic record, and provides evidence that there was at least some continuity between the earliest modern humans in Europe and later people in Eurasia. Moreover, we find that all three individuals had Neanderthal ancestors a few generations back in their family history, confirming that the first European modern humans mixed with Neanderthals and suggesting that such mixing could have been common.},
	language = {en},
	number = {7853},
	urldate = {2021-05-26},
	journal = {Nature},
	author = {Hajdinjak, Mateja and Mafessoni, Fabrizio and Skov, Laurits and Vernot, Benjamin and Hübner, Alexander and Fu, Qiaomei and Essel, Elena and Nagel, Sarah and Nickel, Birgit and Richter, Julia and Moldovan, Oana Teodora and Constantin, Silviu and Endarova, Elena and Zahariev, Nikolay and Spasov, Rosen and Welker, Frido and Smith, Geoff M. and Sinet-Mathiot, Virginie and Paskulin, Lindsey and Fewlass, Helen and Talamo, Sahra and Rezek, Zeljko and Sirakova, Svoboda and Sirakov, Nikolay and McPherron, Shannon P. and Tsanova, Tsenka and Hublin, Jean-Jacques and Peter, Benjamin M. and Meyer, Matthias and Skoglund, Pontus and Kelso, Janet and Pääbo, Svante},
	month = apr,
	year = {2021},
	pages = {253--257},
	file = {Full Text PDF:/home/leonardo_iasi/Zotero/storage/F8GQRJ4B/Hajdinjak et al. - 2021 - Initial Upper Palaeolithic humans in Europe had re.pdf:application/pdf;Snapshot:/home/leonardo_iasi/Zotero/storage/CMSSQ2YW/s41586-021-03335-3.html:text/html}
}


@article{hublin_last_2017,
	title = {The last {Neanderthal}},
	volume = {114},
	issn = {0027-8424, 1091-6490},
	url = {https://www.pnas.org/content/114/40/10520},
	doi = {10.1073/pnas.1714533114},
	abstract = {The mechanism of the Neanderthal extinction and their replacement by modern humans of African origin is one of the most discussed issues in paleoanthropology. Central to this discussion are the questions of the chronological overlap between Neanderthal populations and modern humans in Western Eurasia and the precise geographical circumstances of this overlap. For a long time, the Vindija (Croatia) site was considered to provide solid evidence for a long survival of Neanderthals in Central/Southern Europe. Not only did directly dated Neanderthal remains from layer G1 of the site provide radiocarbon ages postdating the most widely accepted transition time of 40–35,000 radiocarbon years ago (1), but the same layer also yielded a type of split-based bone points commonly assigned to the Aurignacian (2), a stone artefact industry of the early Upper Paleolithic that, to date, only yielded human remains of a modern nature (3). For some, this situation implied the possibility of a long and complex interaction between the two groups of hominins in this region and also falsified the notion of a systematic association between defined archaeological assemblages and specific biological populations at the time of the replacement. In PNAS, Devièse et al. (4) provide new radiocarbon dates for the same Vindija Neanderthal samples, dating them to before 40,000 14C B.P., significantly older than previous efforts dating this material to 29–28,000 and 33–32,000 radiocarbon years (1). The bone points of layer G1 could not be dated, but the range of ages obtained from faunal and human samples in this layer suggests taphonomic mixing as a likely mechanism to explain their stratigraphic association in this part of the Vindija stratigraphic sequence. The situation in Vindija is therefore not at all exceptional, and previous results can be explained by the effect of sample contamination and layer admixture.

The first message delivered … 

[↵][1]1Email: hublin\{at\}eva.mpg.de.

 [1]: \#xref-corresp-1-1},
	language = {en},
	number = {40},
	urldate = {2021-01-14},
	journal = {Proceedings of the National Academy of Sciences},
	author = {Hublin, Jean-Jacques},
	month = oct,
	year = {2017},
	pmid = {28973864},
	pages = {10520--10522},
	file = {Full Text PDF:/home/leonardo_iasi/Zotero/storage/CRRK2YKH/Hublin - 2017 - The last Neanderthal.pdf:application/pdf;Snapshot:/home/leonardo_iasi/Zotero/storage/7ZJ5URXF/10520.html:text/html}
}


@article{massilani_denisovan_2020,
	title = {Denisovan ancestry and population history of early {East} {Asians}},
	volume = {370},
	copyright = {Copyright © 2020 The Authors, some rights reserved; exclusive licensee American Association for the Advancement of Science. No claim to original U.S. Government Works. https://www.sciencemag.org/about/science-licenses-journal-article-reuseThis is an article distributed under the terms of the Science Journals Default License.},
	issn = {0036-8075, 1095-9203},
	url = {https://science.sciencemag.org/content/370/6516/579},
	doi = {10.1126/science.abc1166},
	abstract = {DNA analyses of an early East Asian
Ancient, anatomically modern humans interbred with the archaic hominins Neanderthals and Denisovans. However, the extent of this interbreeding and how it affects modern populations is not well understood. Massilani et al. generated genome-wide data from a 34,000-year-old female individual from the Salkhit Valley in eastern Mongolia and conducted a detailed modeling of her ancestry with regard to other Pleistocene human genomes. They found evidence for Denisovan ancestry in ancient human genomes from at least 6000 years before the Salkhit individual lived and determined that the Denisovan contribution differed from that of another ancient Asian individual, as well as from the ancient Denisovan contribution to extant Australasians. This reference point helps us to understand the early history of our species in Eurasia, especially Eastern Eurasia, for which genomic evidence remains scarce.
Science, this issue p. 579
A human skull from 34,000 years ago found in Mongolia elucidates the genetics of early East Asians and Denisovan admixture.
A human skull from 34,000 years ago found in Mongolia elucidates the genetics of early East Asians and Denisovan admixture.},
	language = {en},
	number = {6516},
	urldate = {2021-02-07},
	journal = {Science},
	author = {Massilani, Diyendo and Skov, Laurits and Hajdinjak, Mateja and Gunchinsuren, Byambaa and Tseveendorj, Damdinsuren and Yi, Seonbok and Lee, Jungeun and Nagel, Sarah and Nickel, Birgit and Devièse, Thibaut and Higham, Tom and Meyer, Matthias and Kelso, Janet and Peter, Benjamin M. and Pääbo, Svante},
	month = oct,
	year = {2020},
	pmid = {33122380},
	pages = {579--583},
	file = {Snapshot:/home/leonardo_iasi/Zotero/storage/TJ7359W8/579.html:text/html;Submitted Version:/home/leonardo_iasi/Zotero/storage/HWI3JHC4/Massilani et al. - 2020 - Denisovan ancestry and population history of early.pdf:application/pdf}
}

@book{yee_vector_2015,
	title = {Vector {Generalized} {Linear} and {Additive} {Models}. {With} an {Implementation} in {R}.},
	publisher = {Springer},
	author = {Yee, Thomas. W},
	year = {2015}
}


@book{ardia_deoptim_2016,
	title = {{DEoptim}: {Differential} {Evolution} in {R}},
	url = {https://CRAN.R-project.org/package=DEoptim},
	author = {Ardia, David and Mullen, Katharine M. and Peterson, Brian G. and Ulrich, Joshua},
	year = {2016},
	annote = {version 2.2-4}
}


@article{marjoram_fast_2006,
	title = {Fast "coalescent" simulation},
	volume = {7},
	issn = {1471-2156},
	url = {https://doi.org/10.1186/1471-2156-7-16},
	doi = {10.1186/1471-2156-7-16},
	abstract = {The amount of genome-wide molecular data is increasing rapidly, as is interest in developing methods appropriate for such data. There is a consequent increasing need for methods that are able to efficiently simulate such data. In this paper we implement the sequentially Markovian coalescent algorithm described by McVean and Cardin and present a further modification to that algorithm which slightly improves the closeness of the approximation to the full coalescent model. The algorithm ignores a class of recombination events known to affect the behavior of the genealogy of the sample, but which do not appear to affect the behavior of generated samples to any substantial degree.},
	number = {1},
	urldate = {2021-05-30},
	journal = {BMC Genetics},
	author = {Marjoram, Paul and Wall, Jeff D.},
	month = mar,
	year = {2006},
	keywords = {Ancestral Recombination Graph, Coalescent Model, Coalescent Process, Recombination Event, Rejection Algorithm},
	pages = {16},
	file = {Full Text PDF:/home/leonardo_iasi/Zotero/storage/98A5WVUE/Marjoram and Wall - 2006 - Fast coalescent simulation.pdf:application/pdf;Snapshot:/home/leonardo_iasi/Zotero/storage/AMG4W34L/1471-2156-7-16.html:text/html}
}


@article{mcvean_approximating_2005,
	title = {Approximating the coalescent with recombination},
	volume = {360},
	issn = {0962-8436},
	doi = {10.1098/rstb.2005.1673},
	abstract = {The coalescent with recombination describes the distribution of genealogical histories and resulting patterns of genetic variation in samples of DNA sequences from natural populations. However, using the model as the basis for inference is currently severely restricted by the computational challenge of estimating the likelihood. We discuss why the coalescent with recombination is so challenging to work with and explore whether simpler models, under which inference is more tractable, may prove useful for genealogy-based inference. We introduce a simplification of the coalescent process in which coalescence between lineages with no overlapping ancestral material is banned. The resulting process has a simple Markovian structure when generating genealogies sequentially along a sequence, yet has very similar properties to the full model, both in terms of describing patterns of genetic variation and as the basis for statistical inference.},
	language = {eng},
	number = {1459},
	journal = {Philosophical Transactions of the Royal Society of London. Series B, Biological Sciences},
	author = {McVean, Gilean A. T. and Cardin, Niall J.},
	month = jul,
	year = {2005},
	pmid = {16048782},
	pmcid = {PMC1569517},
	keywords = {Chromosomes, Computer Simulation, Evolution, Molecular, Genetic Variation, Likelihood Functions, Linkage Disequilibrium, Markov Chains, Models, Genetic, Recombination, Genetic},
	pages = {1387--1393},
	file = {Full Text:/home/leonardo_iasi/Zotero/storage/SXJ93EC7/McVean and Cardin - 2005 - Approximating the coalescent with recombination.pdf:application/pdf}
}


@article{ni_length_2016,
	title = {Length {Distribution} of {Ancestral} {Tracks} under a {General} {Admixture} {Model} and {Its} {Applications} in {Population} {History} {Inference}},
	volume = {6},
	copyright = {2016 The Author(s)},
	issn = {2045-2322},
	url = {https://www.nature.com/articles/srep20048},
	doi = {10.1038/srep20048},
	abstract = {The length of ancestral tracks decays with the passing of generations which can be used to infer population admixture histories. Previous studies have shown the power in recovering the histories of admixed populations via the length distributions of ancestral tracks even under simple models. We believe that the deduction of length distributions under a general model will greatly elevate the power. Here we first deduced the length distributions under a general model and proposed general principles in parameter estimation and model selection with the deduced length distributions. Next, we focused on studying the length distributions and its applications under three typical special cases. Extensive simulations showed that the length distributions of ancestral tracks were well predicted by our theoretical framework. We further developed a new method, AdmixInfer, based on the length distributions and good performance was observed when it was applied to infer population histories under the three typical models. Notably, our method was insensitive to demographic history, sample size and threshold to discard short tracks. Finally, good performance was also observed when applied to some real datasets of African Americans, Mexicans and South Asian populations from the HapMap project and the Human Genome Diversity Project.},
	language = {en},
	number = {1},
	urldate = {2021-06-06},
	journal = {Scientific Reports},
	author = {Ni, Xumin and Yang, Xiong and Guo, Wei and Yuan, Kai and Zhou, Ying and Ma, Zhiming and Xu, Shuhua},
	month = jan,
	year = {2016},
	pages = {20048},
	file = {Full Text PDF:/home/leonardo_iasi/Zotero/storage/NFY6QHAH/Ni et al. - 2016 - Length Distribution of Ancestral Tracks under a Ge.pdf:application/pdf;Snapshot:/home/leonardo_iasi/Zotero/storage/Q8JTKFIZ/srep20048.html:text/html}
}


@article{choin_genomic_2021,
	title = {Genomic insights into population history and biological adaptation in {Oceania}},
	volume = {592},
	copyright = {2021 The Author(s), under exclusive licence to Springer Nature Limited},
	issn = {1476-4687},
	url = {https://www.nature.com/articles/s41586-021-03236-5},
	doi = {10.1038/s41586-021-03236-5},
	abstract = {The Pacific region is of major importance for addressing questions regarding human dispersals, interactions with archaic hominins and natural selection processes1. However, the demographic and adaptive history of Oceanian populations remains largely uncharacterized. Here we report high-coverage genomes of 317 individuals from 20 populations from the Pacific region. We find that the ancestors of Papuan-related (‘Near Oceanian’) groups underwent a strong bottleneck before the settlement of the region, and separated around 20,000–40,000 years ago. We infer that the East Asian ancestors of Pacific populations may have diverged from Taiwanese Indigenous peoples before the Neolithic expansion, which is thought to have started from Taiwan around 5,000 years ago2–4. Additionally, this dispersal was not followed by an immediate, single admixture event with Near Oceanian populations, but involved recurrent episodes of genetic interactions. Our analyses reveal marked differences in the proportion and nature of Denisovan heritage among Pacific groups, suggesting that independent interbreeding with highly structured archaic populations occurred. Furthermore, whereas introgression of Neanderthal genetic information facilitated the adaptation of modern humans related to multiple phenotypes (for example, metabolism, pigmentation and neuronal development), Denisovan introgression was primarily beneficial for immune-related functions. Finally, we report evidence of selective sweeps and polygenic adaptation associated with pathogen exposure and lipid metabolism in the Pacific region, increasing our understanding of the mechanisms of biological adaptation to island environments.},
	language = {en},
	number = {7855},
	urldate = {2021-06-07},
	journal = {Nature},
	author = {Choin, Jeremy and Mendoza-Revilla, Javier and Arauna, Lara R. and Cuadros-Espinoza, Sebastian and Cassar, Olivier and Larena, Maximilian and Ko, Albert Min-Shan and Harmant, Christine and Laurent, Romain and Verdu, Paul and Laval, Guillaume and Boland, Anne and Olaso, Robert and Deleuze, Jean-François and Valentin, Frédérique and Ko, Ying-Chin and Jakobsson, Mattias and Gessain, Antoine and Excoffier, Laurent and Stoneking, Mark and Patin, Etienne and Quintana-Murci, Lluis},
	month = apr,
	year = {2021},
	pages = {583--589},
	file = {Full Text PDF:/home/leonardo_iasi/Zotero/storage/8QEZ5374/Choin et al. - 2021 - Genomic insights into population history and biolo.pdf:application/pdf;Snapshot:/home/leonardo_iasi/Zotero/storage/2IM5RVSX/s41586-021-03236-5.html:text/html}
}
